# Supplementary material for: Plasma and urine metabolomic analyses in aortic valve stenosis reveal shared and biofluid-specific changes in metabolite levels
Source: PLoS One. 2020 Nov 25;15(11):e0242019. doi: 10.1371/journal.pone.0242019 (PMC7688110; doi:10.1371/journal.pone.0242019)
Supplement: S2 Table — RT, Retention Time; HMDB, Human Metabolome Database; KEGG, Kyoto Encyclopedia of Genes and Genomes. (XLSX) [file pone.0242019.s002.xlsx]

## Sheet: Feuil1
S2 Table. Metabolites identified using the NIST08 library (https://chemdata.nist.gov/) after analysis of gas chromatography mass spectrometry (GC/MS) of urine and plasma samples of patients with aortic valve stenosis and controls. RT, Retention Time; HMDB, Human Metabolome Database; KEGG,Kyoto Encyclopedia of Genes and Genomes.
Matrix	RT	Metabolites	Similarity	HMDB	PubChem	KEGG	SMILES	Reference
Urine	2.74	Methylmalonic acid (2TMS)	80	HMDB0000202	487	C02170	CC(C(=O)O)C(=O)O	1,2
Urine	2.82	L-Lactic acid (2TMS)	91	HMDB0000190	107689	C00186	C[C@@H](C(=O)O)O	1,2
Urine	2.94	Glycolic acid (2TMS)	96	HMDB0000115	757	C00160	C(C(=O)O)O	2
Urine	3.07	Succinic acid (2TMS)	86	HMDB0000254	1110	C00042	C(CC(=O)O)C(=O)O	1,2
Urine	3.2	L-Alanine (2TMS)	98	HMDB0000161	5950	C00041	C[C@@H](C(=O)O)N	1,2
Urine	3.29	Hydroxylamine (3TMS)	87	HMDB0003338	787	C00192	NO
Urine	3.55	Oxalic acid (2TMS)	90	HMDB0002329	971	C00209	C(=O)(C(=O)O)O	2
Urine	3.63	Oxalic acid (2TMS)	93	HMDB0002329	971	C00209	C(=O)(C(=O)O)O	2
Urine	3.6913	m-Cresol	93	HMDB0002048	342	C01467	CC1=CC(=CC=C1)O
Urine	3.8058	3-Hydroxybutyric acid	96	HMDB0000357	441	C01089	CC(CC(=O)O)O
Urine	4.2	Malonic acid (2TMS)	83	HMDB0000691	867	C00383	C(C(=O)O)C(=O)O	2
Urine	4.3	alpha-Ketoisovaleric acid (2TMS)	86	HMDB0000019	49	C00141	CC(C)C(=O)C(=O)O	2
Urine	4.37	3-Hydroxyisovaleric acid (2TMS)	83	HMDB0000754	69362		CC(C)(CC(=O)O)O
Urine	4.48	2-Ethylhydracrylic acid (2TMS)	95	HMDB0000396	188979		CCC(CO)C(=O)O	1,2
Urine	4.51	Guaiacol (TMS)	86	HMDB0001398	460	C01502	COC1=CC=CC=C1O
Urine	4.85	Ethanolamine (2TMS)	92	HMDB0000149	700	C00189	C(CO)N	1,2
Urine	5	Glycerol (TMS)	93	HMDB0000131	753	C00116	C(C(CO)O)O	1,2
Urine	5.3426	Glycine (3TMS)	90	HMDB0000123	750	C00037	C(C(=O)O)N
Urine	5.41	Glycine (3TMS)	96	HMDB0000123	750	C00037	C(C(=O)O)N	1,2
Urine	5.4688	Succinic acid (2TMS)	97	HMDB0000254	1110	C00042	C(CC(=O)O)C(=O)O	1,2
Urine	5.5	L-Fucose	87	HMDB0000174	17106	C01019	C[C@H]1[C@H]([C@H]([C@@H](C(O1)O)O)O)O
Urine	5.56	2-Hydroxy-2-methylbutyric acid (TMS)	90	HMDB0001987	95433		CCC(C)(C(=O)O)O	1,2
Urine	5.59	Glyceric acid (3TMS)	94	HMDB0000139	439194	C00258	C([C@H](C(=O)O)O)O	1,2
Urine	5.6464	Uracil	90	HMDB0000300	1174	C00106	C1=CNC(=O)NC1=O
Urine	5.69	4-Deoxyerythronic acid (3TMS)	83	HMDB0000498	13120901		C[C@H]([C@H](C(=O)O)O)O	2
Urine	5.78	4-Deoxyerythronic acid (3TMS)	91	HMDB0000498	13120901		C[C@H]([C@H](C(=O)O)O)O	2
Urine	5.82	L-Serine/ D-Serine (3TMS)	92	HMDB0000187	5951	C00065	C([C@@H](C(=O)O)N)O	1,2
Urine	5.91	gamma-Aminobutyric acid (TMS)	86	HMDB0000112	119	C00334	C(CC(=O)O)CN	1,2
Urine	6.04	L-Threonine (3TMS)	92	HMDB0000167	6288	C00188	C[C@H]([C@@H](C(=O)O)N)O	1,2
Urine	6.1548	Glutaric acid	86	HMDB0000661	743	C00489	C(CC(=O)O)CC(=O)O
Urine	6.26	4-Deoxyerythronic acid (3TMS)	92	HMDB0000498	13120901		C[C@H]([C@H](C(=O)O)O)O	2
Urine	6.3	beta-Alanine (3TMS)	81	HMDB0000056	239	C00099	C(CN)C(=O)O	1,2
Urine	6.43	(S)-3,4-Dihydroxybutyric acid (3TMS)	90	HMDB0000337	150929		C(C(CO)O)C(=O)O	1
Urine	6.58	(S)-b-aminoisobutyric acid (3TMS)	83	HMDB0002166	439434	C03284	C[C@@H](CN)C(=O)O	1,2
Urine	6.74	Citramalic acid (3TMS)	86	HMDB0000426	1081	C00815	CC(CC(=O)O)(C(=O)O)O	2
Urine	6.79	2-Oxovaleric acid (2TMS)	90	HMDB0001865	74563	C06255	CCCC(=O)C(=O)O
Urine	6.94	Malic acid (3TMS)	94	HMDB0000744	525	C00711	C(C(C(=O)O)O)C(=O)O	2
Urine	7.02	Erythritol (4TMS)	89	HMDB0002994	222285	C00503	C([C@H]([C@H](CO)O)O)O	2
Urine	7.0811	Erythritol (4TMS)	91	HMDB0002994	222285	C16884	C([C@H]([C@H](CO)O)O)O
Urine	7.16	Pyroglutamic acid (2TMS)	93	HMDB0000267	7405	C01879	C1CC(=O)N[C@@H]1C(=O)O	2
Urine	7.26	2,4-Di-tert-butylphenol (TMS)	90	HMDB0013816	NA		[H]OC1=C(C([H])=C(C([H])=C1[H])C(C([H])([H])[H])(C([H])([H])[H])C([H])([H])C([H])([H])[H])C([H])([H])C([H])=C([H])[H]
Urine	7.3496	Threonic acid	83	HMDB0000943	151152	C01620	C([C@H]([C@@H](C(=O)O)O)O)O
Urine	7.4	Erythronic acid (4TMS)/ 2,3,4-trihydroxybutanoic acid	96	HMDB0000613	2781043		C([C@H]([C@H](C(=O)O)O)O)O
Urine	7.41	Creatinine (3TMS)	92	HMDB0000562	588	C00791	CN1CC(=O)N=C1N	1,2
Urine	7.52	L-Threonic Acid (4TMS)	99	HMDB0000167	6288	C00188	C[C@H]([C@@H](C(=O)O)N)O	1,2
Urine	7.7925	3-Hydroxyphenylacetic acid (3TMS)	87	HMDB0000440	12122	C05593	C1=CC(=CC(=C1)O)CC(=O)O	1,2
Urine	7.98	Acetaminophen (2TMS)	99	HMDB0001859	1983		CC(=O)NC1=CC=C(C=C1)O
Urine	8.03	p-Hydroxyphenylacetic acid (2TMS)	91	HMDB0000020	127	C00642	C1=CC(=CC=C1CC(=O)O)O	1,2
Urine	8.22	2-Deoxypentonic acid (4TMS)	87	HMDB0000366	11528367		C([C@@H]([C@@H](CO)O)O)C(=O)O
Urine	8.28	D-Fructose (6TMS)	94	HMDB0000660	439709	C02336	C([C@@H]1[C@H]([C@@H]([C@](O1)(CO)O)O)O)O	1,2
Urine	8.32	D-Xylitol (5TMS)	95	HMDB0002917	6912	C00379	C([C@H](C([C@H](CO)O)O)O)O	2
Urine	8.42	Xylulose (4TMS)	93	HMDB0001644	5289590	C00310	C([C@H]([C@@H](C(=O)CO)O)O)O	1,2
Urine	8.59	Aminoadipic acid (3TMS)	90	HMDB0000510	469	C00956	C(CC(C(=O)O)N)CC(=O)O	1,2
Urine	8.61	D-Xylitol (5TMS)	93	HMDB0002917	6912	C00379	C([C@H](C([C@H](CO)O)O)O)O	2
Urine	8.65	Homoveratric acid (TMS)	93	HMDB0000434	7139		COC1=C(C=C(C=C1)CC(=O)O)OC	1
Urine	8.7	D-Arabitol (5TMS)	86	HMDB0000568	827	C01904	C(C(C(C(CO)O)O)O)O	1
Urine	8.76	Androstenedione	90	HMDB0000053	6128	C00280	C[C@]12CCC(=O)C=C1CC[C@@H]3[C@@H]2CC[C@]4([C@H]3CCC4=O)C	1
Urine	8.83	cis-Aconitic acid (3TMS)	93	HMDB0000072	643757	C00417	C(/C(=C/C(=O)O)/C(=O)O)C(=O)O	1,2
Urine	8.86	Acetaminophen (TMS)	91	HMDB0001859	1983		CC(=O)NC1=CC=C(C=C1)O	2
Urine	9	Homovanillic acid (2TMS)	92	HMDB0000118	1738	C05582	COC1=C(C=CC(=C1)CC(=O)O)O	1,2
Urine	9.01	L-Glutamine (3TMS)	92	HMDB0000641	5961	C00064	C(CC(=O)N)[C@@H](C(=O)O)N	1,2
Urine	9.14	Ribonolactone (5TMS)	90	HMDB0001900	111064	C02674	C([C@@H]1[C@H]([C@H](C(=O)O1)O)O)O
Urine	9.25	Hypoxanthine (2TMS)	91	HMDB0000157	790	C00262	C1=NC2=C(N1)C(=O)N=CN2	1,2
Urine	9.37	Citric acid (4TMS)	93	HMDB0000094	311	C00158	C(C(=O)O)C(CC(=O)O)(C(=O)O)O	1,2
Urine	9.44	Myristic acid (TMS)	87	HMDB0000806	11005	C06424	CCCCCCCCCCCCCC(=O)O	1
Urine	9.53	3-(3-Hydroxyphenyl)-3-hydroxypropanoic acid (HPHPA) (3TMS)	83	HMDB0002643	102959		C1=CC(=CC(=C1)O)C(CC(=O)O)O	2
Urine	9.62	Oxalic acid (2TBS)	91	HMDB0002329	971	C00209	C(=O)(C(=O)O)O	2
Urine	9.66	Quinic acid (5TMS)	83	HMDB0003072	NA	C06746	OC1C[C@@](O)(C[C@@H](O)[C@H]1O)C(O)=O
Urine	9.7268	3,5-Dihydroxybenzoic acid	95	HMDB0013677	7424	C00180	C1=C(C=C(C=C1O)O)C(=O)O
Urine	9.77	Vanylglycol (3TMS)	91	HMDB0001490	10805	C05594	COC1=C(C=CC(=C1)C(CO)O)O
Urine	9.81	D-Mannose (5TMS)	93	HMDB0000169	18950	C00159	C([C@@H]1[C@H]([C@@H]([C@@H](C(O1)O)O)O)O)O	1
Urine	9.84	Oxoadipic acid (3TMS)	87	HMDB0000225	71	C00322	C(CC(=O)C(=O)O)CC(=O)O	2
Urine	9.87	Sorbitol (6TMS)	86	HMDB0000247	5780	C00794	C([C@H]([C@H]([C@@H]([C@H](CO)O)O)O)O)O	2
Urine	9.94	L-Lysine (4TMS)	87	HMDB0000182	5962	C00047	C(CCN)C[C@@H](C(=O)O)N	1,2
Urine	9.9554	D-Galactose (5TMS)	91	HMDB0000143	439357	C00984	C([C@@H]1[C@@H]([C@@H]([C@H]([C@H](O1)O)O)O)O)O
Urine	10.06	D-Mannose (5TMS)	83	HMDB0000169	18950	C00159	C([C@@H]1[C@H]([C@@H]([C@@H](C(O1)O)O)O)O)O	1
Urine	10.12	D-Galactose (5TMS)	97	HMDB0000143	439357	C00984	C([C@@H]1[C@@H]([C@@H]([C@H]([C@H](O1)O)O)O)O)O	1,2
Urine	10.2	D-Glucuronic acid (5TMS)	99	HMDB0000127	444791	C00191	[C@@H]1([C@@H]([C@H](O[C@@H]([C@@H]1O)O)C(=O)O)O)O	1,2
Urine	10.28	Galactaric acid (6TMS)	81	HMDB0000639	3037582	C00879	[C@@H]([C@@H]([C@H](C(=O)O)O)O)([C@@H](C(=O)O)O)O	1
Urine	10.36	Galactaric acid (6TMS)	80	HMDB0000639	3037582	C00879	[C@@H]([C@@H]([C@H](C(=O)O)O)O)([C@@H](C(=O)O)O)O	1
Urine	10.4579	Pantothenic acid	99	HMDB0000210	6613	C00864	CC(C)(CO)C(C(=O)NCCC(=O)O)O
Urine	10.4986	L-Galactose	91	HMDB0000210	6613	C00864	CC(C)(CO)C(C(=O)NCCC(=O)O)O
Urine	10.5865	Palmitic acid (TMS)	90	HMDB0000220	985	C00249	CCCCCCCCCCCCCCCC(=O)O
Urine	10.64	Palmitic acid (TMS)	95	HMDB0000220	985	C00249	CCCCCCCCCCCCCCCC(=O)O	1,2
Urine	10.69	Xanthine (2TMS)	95	HMDB0000292	1188	C00385	C1=NC2=C(N1)C(=O)NC(=O)N2	1
Urine	10.75	scyllo-Inositol (6TMS)	92	HMDB0006088	892	C06153	C1(C(C(C(C(C1O)O)O)O)O)O	1,2
Urine	10.76	scyllo-Inositol (6TMS)	95	HMDB0006088	892	C06153	C1(C(C(C(C(C1O)O)O)O)O)O	1,2
Urine	10.85	7-Methylxanthine (2TMS)	87	HMDB0001991	68374	C16353	CN1C=NC2=C1C(=O)NC(=O)N2	2
Urine	10.86	7-Methylxanthine (2TMS)	94	HMDB0001991	68374	C16353	CN1C=NC2=C1C(=O)NC(=O)N2	2
Urine	10.92	Salicyluric acid/2-Hydroxyhippuric acid (2TMS)	93	HMDB0000840	10253	C07588	C1=CC=C(C(=C1)C(=O)NCC(=O)O)O	2
Urine	10.94	Salicyluric acid/2-Hydroxyhippuric acid (2TMS)	96	HMDB0000840	10253	C07588	C1=CC=C(C(=C1)C(=O)NCC(=O)O)O	2
Urine	11.1	myo-Inositol (6TMS)	83	HMDB0000211	NA	C00137	O[C@H]1[C@H](O)[C@@H](O)[C@H](O)[C@H](O)[C@@H]1O	1
Urine	11.21	Uric acid (4TMS)	97	HMDB0000289	1175	C00366	C12=C(NC(=O)N1)NC(=O)NC2=O	1,2
Urine	11.26	Sorbitol (6TMS)	94	HMDB0000247	5780	C00794	C([C@H]([C@H]([C@@H]([C@H](CO)O)O)O)O)O	2
Urine	11.36	3-Hydroxyhippuric acid (TMS)	83	HMDB0006116	450268		C1=CC(=CC(=C1)O)C(=O)NCC(=O)O	1,2
Urine	11.6523	Elaidic acid (TMS)/ trans 9 Octadecenoic acid	80	HMDB0000573	445639	C00712	CCCCCCCC/C=C\CCCCCCCC(=O)O
Urine	11.7563	Stearic acid (TMS)	96	HMDB0000827	5281	C01530	CCCCCCCCCCCCCCCCCC(=O)O
Urine	12.04	Orotic acid	83	HMDB0000226	967	C00295	C1=C(NC(=O)NC1=O)C(=O)O
Urine	12.4	D-Glucose (5TMS)	87	HMDB0000122	5793	C00031	C([C@@H]1[C@H]([C@@H]([C@H](C(O1)O)O)O)O)O	1,2
Urine	12.67	Estrone (TMS)	89	HMDB0000145	5870	C00468	C[C@]12CC[C@H]3[C@H]([C@@H]1CCC2=O)CCC4=C3C=CC(=C4)O
Urine	12.8249	Arabinofuranose (4TMS)	82	HMDB0012325	440921	C06115	C([C@H]1[C@@H]([C@H](C(O1)O)O)O)O
Urine	13.79	Oxalic acid (2TBS)	90	HMDB0002329	971	C00209	C(=O)(C(=O)O)O	2
Urine	13.95	7-Dehydrocholesterol	95	HMDB0000032	439423	C01164	C[C@H](CCCC(C)C)[C@H]1CC[C@@H]2[C@@]1(CC[C@H]3C2=CC=C4[C@@]3(CC[C@@H](C4)O)C)C
Urine	14.27	D-Maltose (TMS)	87	HMDB0000163	10991489	C00208	C([C@@H]1[C@H]([C@@H]([C@H]([C@H](O1)O[C@@H]2[C@H](O[C@@H]([C@H]([C@H]2O)O)O)CO)O)O)O)O	2
Urine	14.3473	Alpha-Lactose (TMS)	93	HMDB0000186	84571	C00243	C([C@@H]1[C@@H]([C@@H]([C@H]([C@@H](O1)O[C@@H]2[C@H](O[C@@H]([C@@H]([C@H]2O)O)O)CO)O)O)O)O
Urine	14.43	Alpha-Lactose (TMS)	93	HMDB0000186	84571	C00243	C([C@@H]1[C@@H]([C@@H]([C@H]([C@@H](O1)O[C@@H]2[C@H](O[C@@H]([C@@H]([C@H]2O)O)O)CO)O)O)O)O	2
Urine	14.59	D-Maltose (TMS)	86	HMDB0000163	10991489	C00208	C([C@@H]1[C@H]([C@@H]([C@H]([C@H](O1)O[C@@H]2[C@H](O[C@@H]([C@H]([C@H]2O)O)O)CO)O)O)O)O	2
Urine	14.67	D-Mannose (5TMS)	93	HMDB0000169	18950	C00159	C([C@@H]1[C@H]([C@@H]([C@@H](C(O1)O)O)O)O)O	1
Urine	14.79	Isomaltose (TMS)	90	HMDB0002923	439193	C00252	C([C@@H]1[C@H]([C@@H]([C@H]([C@H](O1)OC[C@@H]2[C@H]([C@@H]([C@H](C(O2)O)O)O)O)O)O)O)O
Urine	15.18	trans-Aconitic acid (3TMS)	86	HMDB0000958	444212	C02341	C(/C(=C\C(=O)O)/C(=O)O)C(=O)O	1,2
Urine	16.09	cis-Aconitic acid (3TMS)	90	HMDB0000072	643757	C00417	C(/C(=C/C(=O)O)/C(=O)O)C(=O)O	1,2
Urine	18.75	Arachidonic acid (TMS)	90	HMDB0001043	444899	C00219	CCCCC/C=C\C/C=C\C/C=C\C/C=C\CCCC(=O)O
Plasma	2.75	2,3-Butanediol (2TMS)	80	HMDB0003156	262	C00265	CC(C(C)O)O	3,4
Plasma	2.81	L-Lactic acid (2TMS)	91	HMDB0000190	107689	C00186	C[C@@H](C(=O)O)O	3,4
Plasma	2.99	L-Valine (TMS)	90	HMDB0000883	6287	C00183	CC(C)[C@@H](C(=O)O)N	3
Plasma	3.01	Caproic acid (TMS)	89	HMDB0000535	8892	C01585	CCCCCC(=O)O
Plasma	3.1504	L-Alanine (2TMS)	86	HMDB0000161	5950	C00041	C[C@@H](C(=O)O)N
Plasma	3.24	hydroxylamine (3TMS)	97	HMDB0003338	787	C00192	NO
Plasma	3.28	L-Alanine (2TMS)	86	HMDB0000161	5950	C00041	C[C@@H](C(=O)O)N	3,4
Plasma	3.3572	hydroxylamine (3TMS)	95	HMDB0003338	787	C00192	NO
Plasma	3.47	3-Hydroxyisovaleric acid (2TMS)	83	HMDB0000754	69362		CC(C)(CC(=O)O)O	3
Plasma	3.55	Oxalic acid (2TMS)	80	HMDB0002329	971	C00209	C(=O)(C(=O)O)O	3
Plasma	3.71	L-Leucine (TMS)	90	HMDB0000687	6106	C00123	CC(C)C[C@@H](C(=O)O)N	3,4
Plasma	3.76	1,3-Butanediol (2TMS)	87	HMDB0031320	7896		CC(CCO)O
Plasma	3.8	3-Hydroxybutyric acid (2TMS)	95	HMDB0000357	441	C01089	CC(CC(=O)O)O	3
Plasma	4.32	L-Valine (2TMS)	96	HMDB0000883	6287	C00183	CC(C)[C@@H](C(=O)O)N	3,4
Plasma	4.41	L-Valine (2TMS)	80	HMDB0000883	6287	C00183	CC(C)[C@@H](C(=O)O)N	3,4
Plasma	4.5371	Urea (2TMS)	83	HMDB0000883	6287	C00183	CC(C)[C@@H](C(=O)O)N
Plasma	4.67	Urea (2TMS)	87	HMDB0000294	1176	C00086	C(=O)(N)N	3,4
Plasma	4.71	Urea (2TMS)	93	HMDB0000294	1176	C00086	C(=O)(N)N	3,4
Plasma	4.76	L-Serine	82	HMDB0000187	5951	C00065	C([C@@H](C(=O)O)N)O	3,4
Plasma	4.87	L-Leucine (2TMS)	90	HMDB0000687	6106	C00123	CC(C)C[C@@H](C(=O)O)N	3
Plasma	4.93	Glycerol (TMS)	93	HMDB0000131	753	C00116	C(C(CO)O)O	3,4
Plasma	4.95	Phosphate/phosphoric acid (TMS)	99	HMDB0002142	1004	C00009	OP(=O)(O)O	3
Plasma	5.1378	Phosphate/phosphoric acid (TMS)	98	HMDB0002142	1004	C00009	OP(=O)(O)O
Plasma	5.18	Glycine/ 2-aminoacetic acid (3TMS)	89	HMDB0000123	750	C00037	C(C(=O)O)N	3,4
Plasma	5.48	Glyceric acid/ 2,3-dihydroxypropanoic acid (3TMS)	80	HMDB0006372	6326776		C([C@@H](C(=O)O)O)O	3
Plasma	5.74	L-Serine/ (2S)-2-amino-3-hydroxypropanoic acid (3TMS)	91	HMDB0000187	5951	C00065	C([C@@H](C(=O)O)N)O	3,4
Plasma	5.98	L-Threonine/ 2-amino-3-hydroxybutanoic acid (3TMS)	90	HMDB0000167	6288	C00188	C[C@H]([C@@H](C(=O)O)N)O	3,4
Plasma	6.7887	2-Oxovaleric acid (2TMS)	80	HMDB0001865	74563	C06255	CCCC(=O)C(=O)O
Plasma	7.13	Pyroglutamic acid/ L-5-oxoproline (2TMS)	93	HMDB0000143	439357	C00984	C([C@@H]1[C@@H]([C@@H]([C@H]([C@H](O1)O)O)O)O)O	3
Plasma	7.2353	Pyroglutamic acid/ L-5-oxoproline (2TMS)	95	HMDB0000267	7405	C01879	C1CC(=O)N[C@@H]1C(=O)O
Plasma	7.26	2,4-Di-tert-butylphenol (TMS)	80	HMDB0013816	NA		[H]OC1=C(C([H])=C(C([H])=C1[H])C(C([H])([H])[H])(C([H])([H])[H])C([H])([H])C([H])([H])[H])C([H])([H])C([H])=C([H])[H]
Plasma	7.37	Creatinine (3TMS)	93	HMDB0000562	588	C00791	CN1CC(=O)N=C1N
Plasma	7.49	L-Threonic Acid (4TMS)	90	HMDB0000943	151152	C01620	C([C@H]([C@@H](C(=O)O)O)O)O
Plasma	7.77	Pipecolic acid (2TMS)	87	HMDB0000070	849	C00408	C1CCNC(C1)C(=O)O
Plasma	7.87	Glutamic acid (3TMS)	99	HMDB0000148	33032	C00025	C(CC(=O)O)[C@@H](C(=O)O)N	3
Plasma	7.91	L-Phenylalanine (2TMS)	91	HMDB0000159	6140	C00079	C1=CC=C(C=C1)C[C@@H](C(=O)O)N	3,4
Plasma	8.02	Dodecanoic acid (TMS)	96	HMDB0000638	3893	C02679	CCCCCCCCCCCC(=O)O
Plasma	8.45	L-Lysine (3TMS)	96	HMDB0000182	5962	C00047	C(CCN)C[C@@H](C(=O)O)N
Plasma	8.85	Ornithine (3TMS)	99	HMDB0000214	6262	C00077	C(C[C@@H](C(=O)O)N)CN
Plasma	8.98	L-Glutamine (3TMS)	87	HMDB0000641	5961	C00064	C(CC(=O)N)[C@@H](C(=O)O)N	3,4
Plasma	9.02	Glycerol 3-phosphate	91	NA	NA	NA	NA
Plasma	9.1	Azelaic acid (2TMS)	91	HMDB0000784	2266	C08261	C(CCCC(=O)O)CCCC(=O)O
Plasma	9.25	Ornithine (4TMS)	99	HMDB0000214	6262	C00077	C(C[C@@H](C(=O)O)N)CN
Plasma	9.3469	Citric acid (4TMS)	90	HMDB0000094	311	C00158	C(C(=O)O)C(CC(=O)O)(C(=O)O)O
Plasma	9.38	Myristic acid (TMS)	97	HMDB0000806	11005	C06424	CCCCCCCCCCCCCC(=O)O	3
Plasma	9.4213	Myristic acid (TMS)	98	HMDB0000806	11005	C06424	CCCCCCCCCCCCCC(=O)O
Plasma	9.541	Galactose	90	HMDB0000143	439357	C00984	C([C@@H]1[C@@H]([C@@H]([C@H]([C@H](O1)O)O)O)O)O
Plasma	9.66	Quinic acid (5TMS)	86	HMDB0003072	NA	C06746	OC1C[C@@](O)(C[C@@H](O)[C@H]1O)C(O)=O
Plasma	9.74	L-Tyrosine (2TMS)	94	HMDB0000158	6057	C00082	C1=CC(=CC=C1C[C@@H](C(=O)O)N)O	3,4
Plasma	9.8437	d-glucopyranose (5TMS)/d-glucose	94	HMDB0000158	6057	C00082	C1=CC(=CC=C1C[C@@H](C(=O)O)N)O
Plasma	9.86	d-glucopyranose (5TMS)/d-glucose	93	HMDB0000122	5793	C00031	C([C@@H]1[C@H]([C@@H]([C@H](C(O1)O)O)O)O)O	4
Plasma	9.94	d-glucose (5TMS)	91	HMDB0000122	5793	C00031	C([C@@H]1[C@H]([C@@H]([C@H](C(O1)O)O)O)O)O	4
Plasma	10.0379	d-mannose (5TMS)	91	HMDB0000169	18950	C00159	C([C@@H]1[C@H]([C@@H]([C@@H](C(O1)O)O)O)O)O
Plasma	10.08	L-Tyrosine (3TMS)	91	HMDB0000158	6057	C00082	C1=CC(=CC=C1C[C@@H](C(=O)O)N)O	3
Plasma	10.38	Pipecolic acid (2TMS)	86	HMDB0000070	849	C00408	C1CCNC(C1)C(=O)O	4
Plasma	10.4551	L-Fucose (4TMS)	91	HMDB0000174	17106	C01019	C[C@H]1[C@H]([C@H]([C@@H](C(O1)O)O)O)O
Plasma	10.5008	Palmitoleic acid (TMS)	97	HMDB0003229	445638	C08362	CCCCCC/C=C\CCCCCCCC(=O)O	3
Plasma	10.6209	Palmitic acid (TMS)	98	HMDB0000220	985	C00249	CCCCCCCCCCCCCCCC(=O)O	3,4
Plasma	10.6704	Palmitic acid (TMS)	98	HMDB0000220	985	C00249	CCCCCCCCCCCCCCCC(=O)O
Plasma	10.7695	d-mannose (5TMS)	81	HMDB0000169	18950	C00159	C([C@@H]1[C@H]([C@@H]([C@@H](C(O1)O)O)O)O)O
Plasma	11.0781	myo-Inositol (6TMS)	87	HMDB0000211	NA	C00137	O[C@H]1[C@H](O)[C@@H](O)[C@H](O)[C@H](O)[C@@H]1O
Plasma	11.1867	Uric acid (4TMS)	87	HMDB0000289	1175	C00366	C12=C(NC(=O)N1)NC(=O)NC2=O	3
Plasma	11.6153	Oleic acid (TMS)/ cis 9 Octadecenoic acid	99	HMDB0000207	445639	C00712	CCCCCCCC/C=C\CCCCCCCC(=O)O
Plasma	11.6523	Elaidic acid (TMS)/ trans 9 Octadecenoic acid	93	HMDB0000573	445639	C00712	CCCCCCCC/C=C\CCCCCCCC(=O)O
Plasma	11.7582	Stearic acid (TMS)	96	HMDB0000827	5281	C01530	CCCCCCCCCCCCCCCCCC(=O)O	3,4
Plasma	12.67	Estrone (TMS)	80	HMDB0000145	5870	C00468	C[C@]12CC[C@H]3[C@H]([C@@H]1CCC2=O)CCC4=C3C=CC(=C4)O
Plasma	12.8177	Arachidic acid (TMS)	95	HMDB0002212	10467	C06425	CCCCCCCCCCCCCCCCCCCC(=O)O
Plasma	13.8022	Behenic acid (TMS)	92	HMDB0000944	8215	C08281	CCCCCCCCCCCCCCCCCCCCCC(=O)O
Plasma	15.18	trans-Aconitic acid (3TMS)	80	HMDB0000958	444212	C02341	C(/C(=C\C(=O)O)/C(=O)O)C(=O)O
Plasma	16.1556	Cholesterol (TMS)	99	HMDB0000067	11025495	C00187	C[C@H](CCCC(C)C)[C@H]1CC[C@@H]2[C@@]1(CC[C@H]3[C@H]2CC=C4[C@@]3(CCC(C4)O)C)C	3,4
	1. Cheng Y et al., Distinct Urinary Metabolic Profile of Human Colorectal Cancer. Journal of Proteome Research 2012. 11(2):1354-1363 (http://pubs.acs.org/doi/10.1021/pr201001a)
	2. Bouatra S et al., The Human Urine Metabolome. PLoS ONE 2013. 8(9):e73076 (http://dx.plos.org/10.1371/journal.pone.0073076)
	3. Nishiumi S et al., Serum metabolomics as a novel diagnostic approach for pancreatic cancer. Metabolomics 2010. 6(4):518-528 (http://link.springer.com/10.1007/s11306-010-0224-9)
	4. Fan Y et al., Human plasma metabolomics for identifying differential metabolites and predicting molecular subtypes of breast cancer. Oncotarget 2016. 7(9):9925-38 (http://www.oncotarget.com/fulltext/7155)
