# Supplementary material for: Plasma and urine metabolomic analyses in aortic valve stenosis reveal shared and biofluid-specific changes in metabolite levels
Source: PLoS One. 2020 Nov 25;15(11):e0242019. doi: 10.1371/journal.pone.0242019 (PMC7688110; doi:10.1371/journal.pone.0242019)
Supplement: S3 Table — Data were derived by GC-MS analysis of urine and plasma samples from 46 patients and 46 controls. Data were normalized to the internal standard 2-isopropylmalic acid. Variable importance in the projection (VIP) was obtained from PLS-DA with a threshold of 1.0; p-values are calculated from a volcano plot; q-values are the adjusted p-value with Benjamini-Hochberg method. Area Under the Curve (AUC) was calculated using the online tool MetaboAnalyst to determine biomarker utility. Regulation gives information on up- or down-regulation of the features in AVS patients. RT, Retention time; FDR, False Discovery Rate. (XLSX) [file pone.0242019.s003.xlsx]

## Sheet: Feuil1
S3 Table. Urinary and plasma metabolites contributing to the separation between the AVS patients and controls. Data were derived by GC/MS analysis of urine samples from 46 patients and 46 controls. Data were normalised to the internal standard 2-isopropylmalic acid. Variable importance in the projection (VIP) was obtained from PLS-DA with a threshold of 1.0; p-values are calculated from a volcano…
Matrix	Metabolite	RT	VIP	p-value	FDR	q-value	AUC	95% CI	Biomarker utility	Regulation
Urine	Trans-Aconitic acid	15.2	9.1181	<0.0001	<0.0001	<0.0001	1	1_1	Excellent	Up
Urine	Unknown	16.4	6.7076	<0.0001	<0.0001	<0.0001	1	1_1	Excellent	Down
Urine	Unknown	17.2	5.1278	<0.0001	<0.0001	<0.0001	1	1_1	Excellent	Up
Urine	Unknown	17.9	4.8159	<0.0001	<0.0001	<0.0001	1	1_1	Excellent	Up
Urine	Myristic acid	9.4	3.7266	<0.0001	<0.0001	<0.0001	1	1_1	Excellent	Up
Urine	Metylmalonic acid	2.7	2.9034	<0.0001	<0.0001	<0.0001	1	1_1	Excellent	Up
Urine	7-Dehydrocholesterol	14	2.6404	<0.0001	<0.0001	<0.0001	1	1_1	Excellent	Down
Urine	Unknown	13	2.5446	<0.0001	<0.0001	<0.0001	1	1_1	Excellent	Down
Urine	2,4-Di-tert-butylphenol	7.3	2.1339	<0.0001	<0.0001	<0.0001	1	1_1	Excellent	Down
Urine	Unknown	13.6	1.3891	<0.0001	<0.0001	<0.0001	1	1_1	Excellent	Up
Urine	Succinic acid	3.1	1.53	<0.0001	<0.0001	<0.0001	0.986413	0.962_1	Excellent	Up
Urine	Malonic acid	4.2	2.0079	<0.0001	<0.0001	<0.0001	0.975	0.925-1	Excellent	Up
Urine	Unknown	18.9	2.0316	<0.0001	<0.0001	<0.0001	0.97337	0.933-0.999	Excellent	Down
Urine	Unknown	12.2	1.065	<0.0001	<0.0001	<0.0001	0.93913	0.877-0.984	Excellent	Up
Urine	Unknown	14.5	1.1034	<0.0001	<0.0001	<0.0001	0.878804	0.803-0.945	Good	Up
Urine	Unknown	13.9	1.7338	<0.0001	<0.0001	<0.0001	0.830435	0.722-0.91	Good	Down
Urine	Quinic acid	9.7	1.1156	<0.0001	<0.0001	<0.0001	0.8125	0.712-0.896	Good	Up
Urine	3-(3-Hydroxyphenyl)-3-Hydroxypropanoic acid (HPHPA)	9.5	1.5202	<0.0001	<0.0001	<0.0001	0.808696	0.713-0.882	Good	Up
Urine	4-Deoxyerythronic acid	5.8	1.1558	<0.0001	<0.0001	<0.0001	0.804891	0.696-0.901	Good	Down
Urine	Uric acid	11.2	1.1288	0.00269155	0.0094142	0.0258168	0.804348	0.715-0.888	Good	Up
Urine	Unknown	13.4	1.0317	<0.0001	<0.0001	<0.0001	0.770652	0.671-0.87	Fair	Up
Urine	Unknown	8.1	1.0657	<0.0001	<0.0001	<0.0001	0.759239	0.647-0.854	Fair	Up
Urine	Unknown	15	1.3281	<0.0001	<0.0001	<0.0001	0.756522	0.647-0.857	Fair	Up
Urine	3-Hydroxyhippuric acid	11.4	1.1479	0.000135198	0.00064347	0.0035152	0.732609	0.625-0.827	Fair	Up
Urine	Salicyluric acid/2-Hydroxyhippuric acid	10.9	1.7026	0.000181301	0.00060931	0.00343467	0.729891	0.622-0.822	Fair	Down
Urine	Stearic acid	11.8	1.1517	0.000306216	0.0013789	0.00643062	0.729348	0.621-0.828	Fair	Up
Urine	Unknown	8.5	1.0799	<0.0001	0.0002899	<0.0001	0.728261	0.624-0.824	Fair	Up
Urine	Glycerol	5	1.3794	<0.0001	<0.0001	<0.0001	0.711957	0.600-0.808	Fair	Up
Urine	Myo-inositol	11.1	1.0329	0.0082019	0.0038786	0.0157619	0.704891	0.550-0.800	Fair	Up
Urine	Unknown	15.8	1.0579	0.0144464	0.037268	0.025901	0.683152	0.567-0.786	Poor	Down
Plasma	Unknown	5.4	1.11	<0.0001	<0.0001	<0.0001	0.959903	0.918-0.992	Excellent	Up
Plasma	Elaidic acid	11.7	3.5381	<0.0001	<0.0001	<0.0001	0.942512	0.881-0.995	Excellent	Down
Plasma	Estrone	12.7	4.7342	<0.0001	<0.0001	<0.0001	0.938647	0.868-0.992	Excellent	Down
Plasma	Unknown	9.6	1.9659	<0.0001	<0.0001	<0.0001	0.926087	0.857-0.981	Excellent	Down
Plasma	Palmitic acid	10.6	1.1417	<0.0001	<0.0001	<0.0001	0.924638	0.847-0.988	Excellent	Down
Plasma	Myristic acid	9.4	1.9392	<0.0001	<0.0001	<0.0001	0.919807	0.849-0.978	Excellent	Down
Plasma	2,4-Di-tert-butylphenol	7.3	1.9253	<0.0001	<0.0001	<0.0001	0.917874	0.841-0.972	Excellent	Down
Plasma	Oleic acid	11.6	1.7428	<0.0001	<0.0001	<0.0001	0.908696	0.828-0.980	Excellent	Down
Plasma	Myo-Inositol	11.1	1.0853	<0.0001	<0.0001	<0.0001	0.904348	0.840-0.970	Excellent	Down
Plasma	Glycine	5.2	1.1362	<0.0001	<0.0001	<0.0001	0.892754	0.810-0.959	Good	Up
Plasma	Unknown	12.9	3.1385	<0.0001	<0.0001	<0.0001	0.890338	0.819-0.954	Good	Down
Plasma	Hydroxylamine	3.4	1.2954	<0.0001	<0.0001	<0.0001	0.880676	0.809-0.950	Good	Up
Plasma	Trans-Aconitic acid	15.2	1.2544	<0.0001	<0.0000	<0.0001	0.868599	0.784-0.942	Good	Up
Plasma	L-Alanine	3.3	1.1242	5.97e-05	0.0002112	0.00119496	0.846377	0.750-0.927	Good	Up
Plasma	L-Valine	4.4	1.1963	<0.0001	<0.0001	<0.0001	0.838647	0.754-0.913	Good	Down
Plasma	Unknown	17.2	1.7861	<0.0001	<0.0001	<0.0001	0.82657	0.725-0.918	Good	Down
Plasma	Unknown	16.6	1.0994	<0.0001	<0.0001	0.000162759	0.748309	0.637-0.858	Fair	Up
Plasma	Unknown	16.8	1.1817	<0.0001	<0.0001	0.000639333	0.735266	0.616-0.831	Fair	Up
Plasma	Unknown	17	1.7266	0.0004002	0.0011392	0.0056028	0.723188	0.606-0.833	Fair	Up
Plasma	Unknown	17.1	2.2894	<0.0001	0.00014054	0.000826628	0.713043	0.601-0.817	Fair	Up
Plasma	Unknown	14.4	1.6372	2.37e-05	9.4e-05	0.000639333	0.7	0.588-0.799	Fair	Down
Plasma	Ornithine	9.3	1.0328	0.0114	0.022659	0.032779	0.645894	0.537-0.747	Poor	Up
Plasma	D-Mannose	10.8	1.2144	0.0078618	0.016542	0.032779	0.581643	0.450-0.694	Failed	Down
