# Supplementary material for: Plasma and urine metabolomic analyses in aortic valve stenosis reveal shared and biofluid-specific changes in metabolite levels
Source: PLoS One. 2020 Nov 25;15(11):e0242019. doi: 10.1371/journal.pone.0242019 (PMC7688110; doi:10.1371/journal.pone.0242019)
Supplement: S4 Table — Data were derived by GC-MS analysis of urine samples from 46 patients and 46 controls. Data were normalized to creatinine and logTranformed. Variable importance in the projection (VIP) was obtained from PLS-DA with a threshold of 1.0; q-values are the adjusted p-value with Benjamini-Hochberg method. Regulation gives information on up- or down-regulation of the features in AVS patients. RT, Retention time; FDR, False Discovery Rate. (XLSX) [file pone.0242019.s004.xlsx]

## Sheet: Q.significant.modified
S4 Table. Urinary metabolites contributing to the separation between the AVS patients and controls. Data were derived by GC-MS analysis of urine samples from 46 patients and 46 controls. Data were normalized to creatinine and logTranformed. Variable importance in the projection (VIP) was obtained from PLS-DA with a threshold of 1.0; q-values are the adjusted p-value with Benjamini-Hochberg method…
Metabolite	RT	VIP	p-value	FDR	q-value	Regulation
Trans-Aconitic acid	15.2	8.7061	<0.0001	<0.0001	<0.0001	Up
Unknown	16.4	5.8831	<0.0001	<0.0001	<0.0001	Down
Unknown	17.2	4.8977	<0.0001	<0.0001	<0.0001	Up
Unknown	17.9	4.4808	<0.0001	<0.0001	<0.0001	Up
Myristic acid	9.4	3.4881	<0.0001	<0.0001	<0.0001	Up
Methylmalonic acid	2.7	2.7027	<0.0001	<0.0001	<0.0001	Up
7-Dehydrocholesterol	14	2.2202	<0.0001	<0.0001	<0.0001	Down
Unknown	13	2.1089	<0.0001	<0.0001	<0.0001	Down
Malonic acid	4.2	1.986	<0.0001	<0.0001	<0.0001	Up
2,4-Di-tert-butylphenol	7.3	1.7967	<0.0001	<0.0001	<0.0001	Down
Unknown	18.9	1.6191	<0.0001	<0.0001	<0.0001	Down
Succinic acid	3.1	1.525	<0.0001	<0.0001	<0.0001	Up
Unknown	13.6	1.4475	<0.0001	<0.0001	<0.0001	Up
Unknown	13.9	1.3998	<0.0001	<0.0001	0.02	Down
Unknown	15	1.294	<0.0001	<0.0001	0.0004	Up
Quinic acid	9.7	1.2667	<0.0001	<0.0001	<0.0001	Up
p-Hydroxyphenylacetic acid	8.1	1.2158	<0.0001	<0.0001	<0.0001	Up
Unknown	8.5	1.184	<0.0001	<0.0001	0.0003	Up
Unknown	12.2	1.1538	<0.0001	<0.0001	<0.0001	Up
3-Hydroxyhippuric acid	11.4	1.1346	<0.0001	<0.0001	0.0082	Up
Hypoxanthine	9.2	1.0975	<0.0001	<0.0001	<0.0001	Up
3-(3-Hydroxyphenyl)-3-Hydroxypropanoic acid (HPHPA)	9.5	1.0899	<0.0001	<0.0001	<0.0001	Up
Oxoadipic acid	9.8	1.0817	<0.0001	<0.0001	0.0015	Up
Estrone	12.7	1.0679	<0.0001	<0.0001	<0.0001	Up
Palmitic acid	10.6	1.0483	<0.0001	<0.0001	0.0003	Up
Stearic acid	11.8	1.0464	<0.0001	<0.0001	0.0016	Up
Unknown	13.4	1.0275	<0.0001	<0.0001	<0.0001	Up
Unknown	14.5	1.0235	<0.0001	<0.0001	<0.0001	Up
D-Glucose	12.4	1.0106	<0.0001	<0.0001	<0.0001	Up
Unknown	13.3	1.0067	<0.0001	<0.0001	0.0008	Up
Unknown	13.5	1.0047	<0.0001	<0.0001	<0.0001	Up
