# Supplementary material for: Plasma and urine metabolomic analyses in aortic valve stenosis reveal shared and biofluid-specific changes in metabolite levels
Source: PLoS One. 2020 Nov 25;15(11):e0242019. doi: 10.1371/journal.pone.0242019 (PMC7688110; doi:10.1371/journal.pone.0242019)
Supplement: S5 Table — Intensity values derived by GC-MS analysis of urine samples in AVS cases and controls were normalized to the internal standard 2-isopropylmalic acid. (XLSX) [file pone.0242019.s005.xlsx]

## Sheet: Urine
S5 Table. Urine metabolic fingerprint of AVS patients and healthy controls. Intensity values derived by GC/MS analysis of urine samples in AVS cases and controls were normalized to the internal standard.
	5.05392	5.02585	9.39158	11.2143	9.39143	3.40747	5.1983	11.2092	9.49428	9.39165	5.43073	10.6376	11.2034	9.40517	16.4078	7.41396	5.23778	7.39097	9.48875	5.01917	7.38543	5.12479	10.6375	16.4048	9.9582	11.2091	11.7801	10.6318	11.2115	9.94724	16.408	9.4087	16.4039	3.6307	5.18668	10.9405	11.7806	3.63622	7.37983	5.01927	10.0719	9.40342	7.1692	9.39232	5.01581	9.95168	9.39183	10.6375	3.39246
Case 1	28098.1	21505	2614.63	1911.32	4309.16	1894.31	5666.35	1541.57	2492.83	1744.97	727.258	1245.06	1585.67	2612.96	4.98566	508.32	7597.11	1521.82	1790.04	4629.39	615.99	3074.29	852.531	2.90819	385.688	754.359	613.959	1481.01	642.149	597.832	22.9425	1813.93	4.1876	814.241	879.264	3.57528	687.272	697.537	445.221	3431.56	589.27	1692.74	419.894	609.655	2631.89	225.847	590.367	639.892	864.924
Case 2	35935.8	21629.4	2268.39	1001.34	3342.63	2267.97	14104.2	1002.61	2765.85	1343.39	3200.89	1333.16	1138.3	3139.94	0.566593	528.66	7581.95	1908.93	2025.85	5389.56	1061.88	4750.97	988.972	0.778964	6689.17	505.694	766.492	1097.52	186.211	2337.61	19.4305	1581.23	2.03051	567.605	5009.44	290.623	822.271	689.748	273.65	3735.74	3212.04	1172.14	340.966	539.016	2876.91	3869.13	520	602.535	573.779
Case 3	34224.6	18903.9	6676.53	2130.75	6092.97	1439.89	13137.8	2128.64	2334.57	3618.8	2124.4	1145.64	1834.84	2091.44	0.989018	709.578	390.099	1689.02	1741.07	4648.27	671.397	4403.76	959.858	0.199106	14566.7	1005.92	682.357	2130.09	763.987	19979.9	43.0136	512.241	1.25251	1128.81	4678.38	1163.93	878.359	1063.44	635.099	2999.36	3619.1	1177.33	711.59	1648.28	2519.85	9188.23	1514.64	389.569	410.574
Case 4	27205.7	20543.6	3318.02	3749.96	4840.92	80.4639	4600.06	2453.75	5000.59	2219.56	206.068	1199.18	2960.46	2282.6	1.63691	34.457	5325.72	1233.53	3524.81	4458.33	1416.04	2343.93	860.903	0.771474	596.367	1477.48	635.194	1997.85	1249.93	1152.66	31.1351	1597.37	3.25139	2068.31	1633.76	18.3106	787.71	1809.04	76.781	3401.19	806.96	1622.83	747.411	771.004	2509.62	341.843	747.547	650.355	37.2257
Case 5	38411.1	23178	1300.42	1345.35	2875.25	2228.93	14748.2	1608.79	1021.06	694.284	473.58	1431.52	1413.64	3546.42	0.983104	513.148	8086.53	1585.29	825.148	5578.5	77.8727	4484.15	1088.93	0.274194	172.196	772.72	832.72	1420.33	453.513	386.033	14.8678	2319.13	0.366067	527.299	5277.89	37.5488	758.355	145.144	209.193	3529.9	129.132	1314.53	189.61	299.636	2990.12	126.127	303.458	567.142	77.8562
Case 6	35668	20113.3	1406.67	866.382	3031.57	2130.47	13779.1	710.969	3703.46	1126.11	677.751	1150.47	1149.12	2821.25	1.08816	1477.05	478.075	3156.18	2683.34	4786.22	1140.06	4588.18	980.996	0.998044	4417.78	343.644	693.484	2555.44	293.704	1949.95	110.469	106.015	0.829714	903.889	4734.43	11.6723	1272.8	1168.58	1098.58	3182.76	2246.3	1120.63	1450.86	310.143	2686.44	873.647	331.405	462.491	325.753
Case 7	32180.3	23621.1	2064.86	3585.38	3642.99	1884.84	2234.55	1746.24	603.982	1357.87	564.455	1257.88	2673.19	2790.8	4.30313	492.366	5336.74	1148.38	444.361	5491.86	416.739	2695.17	839.98	1.46047	224.141	1406.19	644.372	1139.79	1191.83	511.646	31.4873	1880.85	2.82968	474.266	4154.06	14.1677	719.089	520.267	73.7295	3997.17	426.907	1678.39	374.201	469.832	2946.53	142.662	461.957	609.831	863.075
Case 8	36427.7	26365.1	2254.75	1905.56	3287.67	2213.53	14234	2298.83	795.045	1434.03	420.081	1341.77	1887.09	3214.91	1.1257	475.534	7770.72	1002.08	642.466	5362.72	943.57	4952.31	1021.68	0.38459	398.783	1092.47	788.646	1378.16	745.724	626.178	15.2371	2060.6	0.605471	418.49	5047.21	722.809	771.435	553.646	265.41	4041.83	112.921	1313.14	280.811	536.414	2889.47	280.876	530.272	622.699	64.1662
Case 9	33728.3	21353.8	2643.41	3028.45	4068.17	2048.19	5550.25	1315.83	2077.46	1723.97	609.509	1160.95	2381.53	2453.67	1.65532	498.601	5458	1276.81	1500.42	4381.11	540.748	1754.84	779.691	0.9324	229.16	1193.49	593.444	1127.43	1006.31	535.213	71.2154	1683.64	1.69856	470.07	1875.42	161.17	757.199	535.852	374.657	4055.51	498.51	1599.18	512.929	522.883	2487.41	278.796	588.069	582.056	941.791
Case 10	31871.7	23427.4	2807.52	2939.05	4181.21	2120.61	5569.1	1785.11	803.712	1800.78	209.024	1103.63	2559.67	2448	1.39529	402.362	5757.63	1016.92	590.364	5102.37	399.805	1674.87	737.505	0.578891	179.771	1158.05	568.743	1014.44	981.736	407.18	13.7456	1672.07	1.43397	1271.53	4274.53	10.5361	769.428	1185.88	73.8512	3957.56	298.465	1585.52	337.867	662.165	2926.99	130.452	626.853	544.26	969.057
Case 11	32610.5	20999.4	4765.94	686.717	6090.22	2156.71	5671.78	549.732	3767.04	3149.45	1564.37	1135.26	1892.09	1841.26	5.25982	629.455	5826.84	2592.59	2696.61	4498.06	1098.31	1956.07	865.481	2.53207	860.326	268.455	601.484	2900.61	233.24	1629.44	62.8356	1294.42	4.30659	1193.33	1911.89	3.63127	917.164	974.847	875.792	3360.86	1180.72	1596.31	1267.95	1127.52	2501.24	510.238	1076	695.118	987.327
Case 12	31550.1	21413.7	4493.49	9.63822	5752.92	24.6012	5269.81	7.69517	3988.96	2948.22	178.551	1147	1932.63	1863.84	3.04556	50.7959	5564.93	1149.13	2842.58	4410.65	716.017	3651.62	846.095	1.5707	1844.99	4.25152	577.118	2125.55	1.83602	2375.74	60.2832	1337.62	2.24261	226.72	3643.38	44.3128	691.251	215.703	90.6346	3362.79	780.609	1558.75	640.763	1038.71	2451.5	1060.71	1015.31	638.758	12.1644
Case 13	28171.8	22530.9	2202.37	2199.7	3780.23	1832.97	4036.12	997.425	1621.44	1560.58	838.017	1200.25	1841.6	449.745	3.39186	552.809	4766.65	1866.34	1184.81	4206.15	850.277	6151.73	857.972	3.12822	547.105	878.404	628.508	1667.81	742.569	966.007	21.0849	1675.44	4.37005	421.395	1310.43	11.054	959.565	369.365	752.001	3738.41	438.978	1533.73	472.512	165.805	2308.81	340.56	494.86	631.444	854.952
Case 14	30600.3	23237	4449.18	3850.78	5805.01	1342.95	5009.73	3103.88	6842.63	2994.33	1249	1212.3	3149.85	1049.1	2.43419	1097.82	4989.48	2046.59	4830.43	5329.33	720.227	729.091	901.81	1.87467	581.195	1521.45	676.639	2642.43	1267.55	1288.89	149.654	1296.52	2.66097	803.319	1657.32	4.91471	976.254	790.917	89.3728	3665.87	561.272	1539.34	691.714	936.322	2819.83	514.942	1006.92	683.435	632.846
Case 15	30677	21285.2	1670.53	678.096	2884.68	2161.01	12062.2	1104.98	3091.74	1072.61	217.168	1142.98	1095.69	2547.32	0.725226	573.294	6888.18	1232.28	2254.92	5236.35	931.037	1652.2	901.442	0.777156	272.72	529.827	693.402	1167.32	406.081	526.965	22.8673	1310.11	1.9911	491.981	4140.35	32.7996	686.015	394.038	394.714	3372.77	397.587	1154.44	313.633	375.417	2173.29	213.629	373.144	200.412	835.065
Case 16	31452.7	19004.5	1951.82	2490.94	2890.89	1821.58	12464.2	2569.94	2731.61	1323.46	814.509	1016.12	2074.97	2498.1	0.272771	1074.29	6863.83	2150.26	1995.7	4559.75	1138.38	2059.09	790.123	0.620647	386.178	420.526	588.604	1404.11	1026.61	926.157	39.2629	1441.69	1.20513	447.281	4407.97	15.0062	1186.12	518.209	703.993	3520.77	390.077	1094.71	523.244	434.755	2518.38	291.432	436.737	369.177	703.295
Case 17	39706.7	27793.7	798.059	2367.23	4184.68	2515.08	7335.86	1867.16	6394.18	860.758	347.229	1987.87	2177.95	1069.12	16.2511	1897.43	7270.67	3567.55	4655.19	6164.52	1335.9	7627.72	1397.87	10.8378	1889.84	904.26	1084.85	2638.21	781.047	1535.83	231.554	2970.62	10.599	649.005	4526.46	991.524	1617.73	795.456	1009.27	4590.62	9073.23	2447.99	990.756	167.628	3587.46	1104.3	180.15	1046.78	1164.52
Case 18	24426.5	17401.2	4071.59	3542.55	5623.6	1480.81	4564.54	2839.67	3445.77	2805.21	1729.67	1155.74	3686.51	1748.52	4.0769	1364.68	6827.57	3139.84	2512.23	3870.47	1169.88	973.741	843.597	3.23594	1261.11	1398.26	607.532	2331.2	1167.87	1897.99	71.6729	1257.56	5.54622	1099.51	1532.8	7.01738	1076.77	931.027	900.15	3179.86	1414.22	1496.1	992.585	957.206	2092.16	752.276	920.815	672.255	690.793
Case 19	32616.2	19412.5	958.273	1332.51	2665.65	2501.83	13122.1	1392.05	1341.36	718.542	569.042	1331.06	1461.64	3228.88	1.04171	738.837	7237.86	1594.39	1036.7	4857.74	913.137	4205.23	1019	0.754808	276.402	694.119	759.472	1384.87	507.739	510.459	16.6508	2098.51	0.713671	608.373	4648.79	1147.8	757.902	658.534	537.524	3625.5	123.421	1267.84	506.577	214.336	2580.33	201.331	217.556	325.99	973.823
Case 20	34114.7	24107.8	1223.15	1116.48	2245.95	2123.18	12994.1	891.158	2283.64	757.016	167.765	986.361	880.162	2414.77	0.779332	489.949	7165.46	1437.95	1696.06	5949.14	95.5621	4344.5	764.326	0.210248	116.515	435.733	580.971	1049.82	285.17	429.028	6.12645	1651.29	0.354457	445.864	4594.16	0.972356	520.459	446.621	150.361	3078.39	96.3038	1066.36	171.77	270.583	2588.41	95.1919	273.582	392.534	3.05374
Case 21	26814.7	20334.2	4146.55	4056.47	5917.65	1607.04	5078.01	3282.54	5824.81	2917.99	3131.79	1173.04	3490.31	1993.92	3.26599	1518.96	5508.16	3774.14	4159.03	4134.75	1528.27	1747.14	905.332	2.78884	1577	1600.32	602.539	3094.46	1365.01	3300.08	148.449	1428.17	4.59723	1179.11	3574.78	16.5231	1248.84	1011.1	1286.39	3257.69	1635.71	1636.92	1652.16	971.552	2359.86	901.768	943.351	729.1	737.474
Case 22	34411.1	20640.2	1192.14	385.893	2796.78	2212.41	13907	1239.04	793.166	807.317	119.717	1781.42	1433.42	3243.68	0.745108	537.822	7424.25	1081.15	639.202	5136.49	861.849	4306.36	1310.46	0.650895	192.622	618.284	479.104	1931.18	406.282	370.731	43.2329	2119.2	1.31179	509.089	4793.38	60.2346	710.045	498.724	347.264	3365.15	70.4482	1323.91	280.737	261.858	2744.38	147.344	258.195	591.556	743.126
Case 23	31382.2	24108.6	1301.92	1028.61	2487.76	2047.4	12141.8	1531.35	438.418	831.563	372.197	1160.19	1263.55	2905.64	0.793417	660.136	6654.59	755.933	365.058	4618.25	129.427	3840.81	862.554	0.174514	89.9077	731.466	645.119	791.077	577.886	207.102	5.74206	1874.91	0.31363	913.477	4294.18	58.7656	567.339	847.973	129.874	3591.49	254.196	1069.96	90.5715	302.662	2570.13	434.972	308.325	352.312	92.4397
Case 24	23269	16718.1	2156.96	1194.26	4274.95	1646.84	4388.68	987.823	11368	1685.4	693.086	1243.1	1310.11	2392.71	4.63133	422.093	6807.58	2803.25	8317.78	3600.42	1241.38	618.961	962.573	1.70512	3294.18	480.077	647.266	2900.92	405.199	4140.34	81.6591	1717.52	2.4999	1292.52	1621.43	19.1095	968.909	1283.22	1060.14	2670.05	2209.55	1647.41	867.783	492.581	2032.31	1847.85	488.589	753.416	758.557
Case 25	32107.5	19660.7	2605.09	4686.74	4224.3	1701.85	5405.63	3772.91	4091.88	1780.25	2094.17	1293.22	3779.46	2398.2	3.90306	1030.06	4487.1	2114.16	2972.56	4254.79	700.661	2127.81	883.552	2.15573	624.188	1862.77	706.579	1634.61	1565.47	1497.73	29.3628	1688.05	3.48021	495.31	1663.61	42.0296	956.348	489.495	481.562	3235.15	700.265	1617.49	681.324	612.871	2463.81	373.463	585.33	674.245	793.638
Case 26	36061.7	22280.9	1651.75	1045.5	3095.43	2061.6	13688.6	1520.86	398.422	937.752	102.386	2033.92	1328.5	3717.25	1.04512	371.487	7561.39	1393.33	339.594	5575.82	892.522	5389.81	1449.55	0.105389	75.0292	753.202	519.642	1296.36	588.286	163.26	5.56032	1878.81	0.646169	462.17	4680.97	2.45651	459.991	505.679	174.359	3502.21	62.5496	1476.69	105.951	372.204	2964.74	61.118	372.622	449.918	476.578
Case 27	32274.1	23281.4	1885.52	1694.58	3066.1	1937.39	12383.8	2038.72	2080.43	1237.27	676.433	1100.61	1969.22	2753.87	0.366677	529.358	6603	1204.61	1587.69	4630.15	341.257	4246.76	841.681	0.529996	195.613	997.186	653.729	964.895	738.673	438.055	18.5953	1634.99	0.922849	648.768	4384.81	11.9421	650.951	728.334	304.005	3049.46	145.965	936.252	326.127	448.449	2562.71	151.065	442.222	299.833	161.839
Case 28	27708.2	19803.3	3944.06	3285.86	5581.72	1778.72	4831.94	2166.94	6079.14	2649.71	1246.15	1294	2694.04	2123.45	9.6053	240.078	4735.32	1844.59	4409.66	4301.99	819.158	1460.38	914.987	5.39937	670.852	1298.65	664.219	1860.49	1100.4	1452.49	79.295	1524.24	10.0492	759.907	1807.01	76.9097	1038.32	858.151	606.372	3269.52	1045.77	1735.07	619.523	928.984	2456.75	417.342	898.912	704.208	827.048
Case 29	30247.4	21602.1	948.872	3497.06	3089.21	1834.9	5085.21	2830.35	878.79	830.563	713.648	1275.87	2888.7	2869.94	3.19683	873.086	4904.88	2154	633.203	4435.32	844.245	2350.25	889.258	1.41056	536.259	1386.16	660.303	1707.18	1163.33	1000	31.353	1971.1	2.3233	409.891	1744.83	8.94343	882.497	468.147	661.277	3288.97	494.819	1667.83	564.812	197.176	2701.32	341.967	214.369	668.623	848.94
Case 30	36449.9	20739.4	2267.44	1671.06	3646.21	2383.38	13703.4	2001.05	1359.48	1488.95	1431.61	2030.49	1764.94	3685.97	0.894272	874.652	7038.87	1691.13	1046.89	5197.97	983.318	4500.86	1478.68	0.797839	423.37	972.834	542.018	1807.5	682.112	1450.98	24.6245	2129	0.321342	569.724	4866.96	113.947	724.481	2883.1	488.548	3775.23	65.3183	1395.04	716.369	537.489	2863.07	291.078	526.072	650.602	396.703
Case 31	37868.4	22441.2	3118.06	225.327	4275.84	1972.36	14954	20.8792	2945.56	2153.24	2199.48	1224.13	1411.34	2686.89	2.51734	2442.17	528.323	4183.92	2112.24	5503.94	1467.66	4671.74	1094.15	1.15251	1509.85	22.4321	733.395	3006.9	6.28784	2971.81	146.795	1262.89	31.5843	1139.84	5135.56	38.2996	1163.26	1290.51	1393.94	3501.53	3235.58	1156.57	1841.3	711.95	2950.17	1177.21	709.133	466.23	782.001
Case 32	30933.1	21039	2209.61	2669.92	3988.26	1855.01	4905.02	2164.69	7658.16	1493.1	366.614	1301.99	2128.86	1695.95	3.77292	316.097	4982.64	1171.03	5567.83	4317.09	492.517	1195.09	894.76	2.12078	387.833	1056.7	667.276	1443.97	886.481	798.737	22.7147	1869.1	3.55999	688.92	1087.98	136.355	805.08	764.595	44.4478	3977.1	545.746	1696.51	311.853	450.769	2775.21	235.964	492.088	662.172	864.388
Case 33	30579.3	21960.2	4076.55	3743.27	6887.91	1960.14	5742.08	3038.46	7942.32	2843.22	1286.79	1270.17	3932.46	2210.36	4.24772	1047.91	5423.23	3344.59	5723.15	4728.22	1398.78	3232.5	939.154	1.12597	219.311	1476.77	655.473	3537.74	1251.96	1197.71	81.1279	1582.32	4.51782	513.288	836.627	216.153	1038.64	598.344	1197.76	3518.09	1416.48	1732.2	838.294	904.135	2605.59	406.473	926.202	732.851	905.044
Case 34	34364.4	20070.1	742.492	3011.48	2713.8	1787.56	13078.3	2794.75	1870.84	722.857	624.095	1837.19	2245.94	3367.15	0.973651	656.35	6617.19	1834.88	1403.76	4992.73	744.036	4372.54	1336.64	1.00003	685.304	1335.28	493.266	2129.83	1064.04	815.481	48.7576	2147.72	0.590042	386.285	4653.04	170.956	1245.79	2230.83	738.943	3160.55	511.913	1222.74	593.241	175.014	2761.04	303.601	188.465	449.919	698.829
Case 35	37400.8	21376.2	1307.31	1785.41	2551.47	2163.67	15184.4	2169.02	497.094	827.736	327.523	1231.58	1723.61	2955.99	0.898057	607.203	7034.36	836.133	405.317	5327.78	988.387	5260.84	925.557	0.270192	151.017	1048.7	713.966	987.744	781.712	300.358	10.9579	1938.31	0.856212	1336.36	5215.24	0.744302	610.091	1213.37	181.56	1517.59	95.3997	1261.78	133.032	299.95	2959.53	108.832	304.455	556.699	8.42514
Case 36	29925.5	22501	2898.61	600.45	4430.64	2012.33	3737.08	475.554	666.039	1945.01	159.534	1174.92	622.557	1869.65	7.73886	295.558	5936.17	1233.01	502.785	4621.22	603.273	1225.69	794.365	4.83561	4496.32	231.271	616.365	1804.13	196.787	5688.3	36.0232	1674.86	8.17989	1394.17	3718.61	310.564	676.836	1138.47	477.043	3724.41	950.05	1631.49	416.436	676.338	2666.09	2588.37	648.555	592.819	933.806
Case 37	28361	20439.2	1478.66	2684.81	3147.01	1764.08	5413.05	2160.13	2095.58	1035.79	289.511	1212.59	2033.41	2068.23	1.85029	451.689	4913.59	1096.6	1516.86	4516.79	438.797	1945.04	819.176	2.00556	249.508	1061.06	642.009	1360.39	892.519	440.927	19.5013	1812.8	1.65947	1053.12	1778.71	48.7409	673.708	976.76	327.124	4081.88	486.196	1575.97	338.127	318.589	2561.28	157.238	331.853	615.765	818.704
Case 38	35011	19750.8	1670	3511.02	3169.82	1943.21	13483.8	3280.7	4210.53	1074.22	956.52	1879.24	2460.02	3441.84	1.2023	603.989	6194.52	1524.06	2988.56	4947.74	952.597	4583.61	1387.32	0.659856	478.04	1558.16	498.502	2465.9	1240.05	828.27	38.2408	1952.35	0.557932	410.814	4783.14	2.23124	669.129	461.047	537.4	3115.67	363.252	1360.04	388.151	389.876	2641.24	336.775	390.097	291.142	393.66
Case 39	33003	19531.9	3874.46	2525.58	4008.81	952.755	13024.2	2496.73	2332.44	2088.77	465.521	1077.04	2022.58	2332.67	0.700373	869.31	6583.08	1314.47	1721.94	4681.31	437.159	4438.95	838.231	0.319814	436.886	1202.78	602.714	1810.08	912.081	702.322	19.8567	940.947	0.412875	1897	4527.69	14.1784	589.701	1591.69	381.771	2985.51	67.6467	1056.02	872.727	942.941	2597.62	311.882	878.106	364.345	369.902
Case 40	26329.3	18740.7	1257.28	2183.06	3207.06	1731.2	4548.04	1757.89	2361.06	957.631	201.757	1270.95	1802.37	1361.96	2.75886	317.951	4586.44	1612.24	1707.11	4097.88	779.441	652.659	898.429	1.92461	610.49	866.611	649.204	1996.96	727.797	1008.19	40.1228	1933.99	2.6116	744.395	3296.16	9.49535	889.313	930.828	676.932	3085.4	813.486	1662.72	369.427	49.199	2295.57	374.894	281.189	670.339	805.758
Case 41	31301.1	22561.1	2587.51	3200.99	4330.7	1908.5	13320.1	2586.82	4038.31	1758.63	4.69339	1302.88	2525.47	2757.43	2.35447	779.62	5185.68	1843.77	2875.43	5033.12	701.169	2336.67	895.873	0.217576	521.444	1264.09	673.172	1547.27	1071.16	1007.82	35.8519	1883.17	1.67603	494.943	661.521	17.2913	1037.92	545.589	501.434	3600.16	683.565	1774.05	657.736	601.482	2979.85	323.565	578.568	672.553	879.722
Case 42	33296.2	19389.5	1801.99	2764.29	3367.61	1777.95	13080.4	2597	2089.42	1084.59	199.827	1645.11	1966.94	3126.46	0.618496	510.2	6544.7	922.517	1559.01	4664.97	266.603	4512.59	1203.5	0.192661	378.723	1227.73	413.455	1482.63	902.523	566.065	27.329	1833.77	1.12586	970.358	4506.76	90.2178	434.634	925.161	266.166	15.8235	204.865	1217.25	182.178	429.184	2494.83	244.828	423.84	338.753	107.821
Case 43	36343.9	25682	1204.01	1194.54	2546.22	2183.23	14836.4	1327.21	1595.8	762.887	489.714	1278.85	1160.55	3048.06	0.552106	664.609	7151.39	854.683	1208.2	5466.55	141.321	4391.44	964.221	0.238469	129.785	636.307	748.24	1011.77	289.583	363.689	40.2248	2026.63	0.429932	515.741	5122.99	7.46265	645.998	528.96	144.026	3972.13	105.613	1247.72	149.233	276.368	2944.03	93.6672	279.355	575.303	65.3031
Case 44	30498.3	22447	3535.97	951.196	5043.07	1743.01	6041.4	750.704	4391.56	2316.17	499.57	1242.23	1921.27	2427.61	1.51023	804.214	8875.87	1790.36	3166.34	4871.19	724.614	1723.27	946.934	2.67764	5097.9	370.145	675.13	2646.61	312.414	6445	54.8013	1701.34	5.40574	2212.18	1063.62	464.473	769.726	1760.98	133.708	3596.31	1153.49	1720.68	750.567	796.413	2772.07	2893.07	793.977	712.42	809.273
Case 45	37234.8	26133.8	2475.18	2521.2	3553.51	2191.15	14425.8	2319.75	1437.33	1541.39	682.377	1368.69	2354.38	3317.82	0.881772	686.078	7773.31	1623.5	1133	5386.35	571.01	4883.28	1067.16	0.656947	476.479	1100.77	805.557	1659.31	839.861	799.104	61.7125	2096.3	21.3481	498.09	5135.31	381.97	768.713	630.784	566.737	4026.97	470.86	1269.32	544.273	582.997	2963.38	332.344	565.989	481.891	205.346
Case 46	35761.1	20606.8	2644.8	1122.19	3244.98	2191.51	13947.7	1317.89	954.652	1545.91	218.211	1176.02	1218.37	2721.2	0.381982	682.082	6701.83	1102.02	775.571	4944.9	911.724	4409.03	880.627	0.455768	37.8813	631.911	688.398	987.587	438.128	254.421	42.0635	1454.99	0.380942	421.62	4797.82	0.838772	609.426	570.717	282.943	3724.6	162.776	1176.58	193.176	648.892	2647.46	94.002	619.109	261.122	8.56635
Control 1	29939.2	23387.5	1697.06	1410.59	1300.61	2083.94	12363	1569.32	316.63	899.015	784.101	941.006	1250.09	16.4823	2692.71	700.018	6758.85	841.407	248.164	5022.2	909.546	2746	697.673	2177.67	184.116	748.766	750.587	791.33	558.174	597.603	1738.92	38.5428	262.513	1035.38	4206.82	23.9433	621.227	1022.65	119.326	3683.27	56.7548	41.5188	254.804	384.742	2652.63	119.093	384.135	416.216	4.66156
Control 2	28426.7	20490.2	2514.91	2926.99	1843.57	1862.52	12100	2728.8	4572.28	1546.88	1351.83	785.958	1874.58	40.1508	2174.5	702.105	6306.62	1080.81	3120.01	4000.05	977.064	3895.14	598.013	1785.22	173.377	1292.44	623.368	844.868	1065.01	450.962	1428.9	53.9691	1667.3	424.133	4148.22	15.3465	624.789	424.547	243.789	3082.84	100.081	203.189	282.251	590.37	2260.36	125.835	574.307	359.97	344.066
Control 3	26984.9	16198.9	4865.29	684.032	3440.75	1904.7	10767.6	541.175	1535.38	2635.14	1290.38	801.493	731.437	109.818	2302.1	880.536	5545.56	1882.66	1121.95	4008.16	730.996	2792.42	639.148	1895.61	922.584	271.931	625.492	1508.41	58.3536	1409.14	1557.63	66.0496	358.34	545.658	3697.64	4644.31	687.414	619.859	648.115	2546.93	528.096	408.501	595.917	1176.1	2164.55	599.84	1094.98	369.668	358.724
Control 4	28456	18794.5	4953.64	868.283	3295.23	1818.41	12067.1	1021.02	1089.14	2711.26	1653.9	888.061	966.748	44.8157	2364.84	921.965	6320.57	1702.78	803.577	3817.28	1123.38	2509.47	660.831	1951.43	491.413	490.797	674.491	1560.73	290.248	864.643	1583.73	54.2824	389.916	403.732	4162.03	1924.05	701.114	508.423	383.018	2875.93	313.09	389.174	485.57	1194.82	2070.14	329.944	1110.23	349.395	263.33
Control 5	28486.7	16386.1	1863.78	197.518	1633.71	1826.92	11512	604.443	1270.1	1283.38	955.306	954.987	725.059	44.7937	2378.92	768.475	6108.19	1824.89	920.058	4046.39	1070.4	3497.64	709.756	1957.75	436.542	296.853	713.619	1250.66	135.519	849.237	1582.72	51.1012	372.842	392.335	3969.79	1214.14	755.416	503.823	533.103	2587.49	173.673	200.019	566.261	419.52	2188.74	290.718	435.179	268.745	177.262
Control 6	27351.2	20701.5	2813.34	2070.65	2051.63	1904.54	11177.4	2096.57	1543.98	1605.12	1197.85	816.072	1597.72	53.79	2324.64	724.899	5963.18	1248.5	1126.89	4485.53	863.567	4866.06	633.252	1910.03	472.942	1001.67	648.103	1120.54	763.963	935.627	1536.46	52.8811	1864.77	314.825	3957.71	181.684	694.292	399.879	363.832	3274.13	173.086	221.344	370.76	652.621	2429.78	326.822	634.947	283.031	2.50226
Control 7	27625.7	17891.3	1501.67	621.328	1585.17	1899.85	12045.3	803.533	1648.58	1164.67	448.873	659.711	990.963	0.157332	1913.17	853.149	6330.54	2265.82	1171.77	3748.7	891.458	4149.83	536.278	1568.43	474.599	386.937	524.627	1345.45	79.9625	1032.64	1301.55	98.1224	380.104	741.869	4159.28	1022.6	793.887	754.786	813.875	2392	441.118	195.645	700.227	333.146	2031.2	330.427	352.015	229.938	331.363
Control 8	32994.4	19606.2	801.364	774.803	1597.88	2157.1	13695.8	590.05	4718.12	520.396	304.424	893.098	722.942	20.7918	2413.97	979.367	7289.08	1308.45	3255.19	4662.38	835.367	5128.13	675.238	1990.7	163.977	306.815	705.567	910.663	261.606	345.608	1604.89	37.5234	1948.91	473.53	4844.67	91.3012	632.242	518.256	199.63	3084.46	126.593	60.5149	266.927	176.719	2607.56	118.4	181.674	269.028	93.6116
Control 9	29793.9	18191.8	1492.14	357.144	1646.69	1999.88	12029.2	222.798	3004.7	1053.75	846.457	695.238	606.177	0.478164	2084.72	1391.79	6485.08	2446.81	2066.04	4492.39	776.302	2828.86	585.799	1724.9	596.579	145.458	577.824	1688.5	117.513	1095.38	1420.6	60.0026	1490.94	663.954	4119.78	2652.6	758.304	699.273	635.872	3456.9	419.181	227.515	627.554	322.974	2428.75	410.158	332.657	287.211	280.115
Control 10	30886.6	22628	614.716	1426.31	677.929	2114.51	12506.8	1611.18	215.162	363.946	123.267	933.235	1330.1	23.0343	2347.49	375.917	6734.39	1356.87	167.6	4818.59	200.828	3393.89	749.054	1980.82	130.26	776.537	765.742	848.331	646.352	242.897	1573.15	29.6148	2015.79	403.358	4422.54	581.797	616.945	427.536	152.017	2959.7	281.097	61.4708	138.804	129.872	2484.15	101.639	138.43	407.413	963.767
Control 11	22201.2	16432.8	4208.33	1865.95	3142.56	1478.35	8794.08	1129.02	4298.26	2112.68	386.592	583.106	1458.56	88.7011	1512.29	1064.03	2442.37	1856.27	2939.58	3452.29	606.533	3034.35	504.073	1257.07	303.175	736.391	471.036	1383.88	414.052	523.764	1022.52	70.2708	1154.54	840.961	3024.56	1861.28	591.428	910.289	687.508	29.0739	1022.92	278.384	561.423	1065.12	1825.13	1690.82	987.275	340.373	403.205
Control 12	25281.8	16739.7	3397.09	2884.64	2319.15	1589.05	10695.1	2757.99	1748.32	1901.89	633.723	850.063	1933.2	0.222978	2716.67	771.647	5619.49	1159.35	1251.6	3724.36	408.751	1749.47	633.678	2217.98	490.796	336.56	683.048	1117.28	1049.76	841.546	1770.85	46.2413	2190.75	439.068	3677.85	1282.76	670.439	430.332	323.149	2636.05	685.681	269.678	320.904	799.588	1834.32	358.414	754.099	219.162	654.06
Control 13	27727.5	20986.1	3551.78	2746.25	2541.6	1867.15	11615.5	2863.66	338.579	2060.34	2630.24	865.764	2728.78	50.4446	2106.9	916.314	6237.45	1570.71	265.747	5015.56	944.372	3058.17	695.681	1771.11	170.46	796.527	715.322	1220.26	1122.18	871.932	1428.17	66.9781	1747.15	967.189	3965.66	63.2868	698.855	953.078	418.207	3333.49	309.618	283.199	362.592	831.888	2294.11	120.19	791.746	175.165	794.986
Control 14	28691.5	17940.1	6485.83	1001.36	4394.59	1903.74	12025	1543.94	2750.12	3429.31	624.118	782.795	1464.27	118.142	2327.11	1062.41	6365.1	1919.72	1970.2	4532.81	1059.9	2530.01	653.064	1911.99	4032.87	762.776	638.254	1494.78	601.324	4172.89	1575.2	54.4276	334.625	512.967	4240.88	1633.78	756.751	562.542	645.925	2923.33	3343.85	496.936	550.835	1575.63	2374.03	2651.92	1438.47	138.609	670.829
Control 15	29187.2	20089.6	3511.52	327.083	2367.15	1674.15	13162.5	925.616	666.535	1948.63	732.942	777.915	902.741	58.1827	2290.6	749.254	6833.27	1021.56	493.889	4744.41	972.508	2013.31	553.305	1833.83	1066.01	483.02	570.559	853.255	321.367	642.169	1531.95	55.3423	358.563	828.645	4683.48	6.02739	532.073	737.161	239.227	3080.46	5033.03	283.79	359.481	844.307	2214.09	5479.01	785.971	242.861	159.613
Control 16	45639.6	27745.5	1853.25	174.922	2582.56	962.766	5967.4	120.257	882.631	1638.88	324.889	923.559	520.462	47.0124	2480.51	2246.3	10286.1	3485.47	697.31	5986.84	1079.01	8144.65	762.87	2398.31	413.745	74.2042	783.313	1960.27	57.496	950.121	2488.55	92.59	2607.38	566.109	2162.44	490.591	1434.14	409.29	684.679	4495.01	1309.93	343.108	757.375	404.946	2494.11	660.906	206.008	612.665	526.359
Control 17	29839.2	22541.5	2500.08	1272.74	1832.2	1992.58	11890.9	1447.15	1521.44	1472.19	310.96	863.515	1207.04	35.6112	2330.34	671.64	6383.74	881.81	1125.56	4632.13	888.248	5236.88	676.775	1932.78	143.857	700.739	721.938	814.551	547.149	403.3	1547.18	56.2031	315.396	400.826	4195.12	7.22232	643.53	458.446	155.276	3580.19	130.027	201.439	202.553	575.392	2492.41	108.655	565.436	224.037	804.8
Control 18	31132.2	19200.5	4385.46	3173.33	3267.25	2003.61	13075.4	3398.3	1545.37	2523	2213.63	786.179	3564.33	376.39	2225.89	1258.39	5485.12	2197.24	1135.45	4746.2	678.919	5346.26	638.048	1828.54	461.724	1624.96	656.988	1948.08	1266.82	1291.38	1537.26	94.1142	1407.64	595.437	4457.14	17.9158	893.349	666.832	589.191	3029.3	940.089	356.203	621.69	1015.5	2649.75	334.89	962.048	386.164	278.479
Control 19	33818.7	26954.7	3343.96	1160.07	2337.34	1653.82	15950.9	1840.54	1146.08	1961.82	808.475	745.457	1509.28	59.9742	2324.58	795.924	7995.53	1380.57	826.54	6502.04	1008.15	5086.83	555.168	1896.13	299.571	902.664	577.308	893.728	609.66	533.922	1567.91	61.4268	597.03	349.404	5483.97	83.7764	573.86	300.922	293.829	4127.41	865.676	268.64	400.259	791.051	2975.65	219.912	757.735	263.956	756.631
Control 20	47947.7	31707.2	5925.7	1420.75	6275.18	1566.89	9046.33	1160.2	983.143	4178.14	9.33232	892.519	1584.28	135.171	2490.72	667.009	7304.22	2027.75	769.546	6870.46	742.772	9610.26	731.899	2404.5	389.094	553.091	761.686	1904.83	371.612	1828.09	2462.16	113.72	2591.35	733.339	1763.29	1097.01	899.475	542.923	453.589	5133.57	412.915	790.55	616.593	1262.65	3330.9	236.237	830.632	586.402	797.273
Control 21	33593.6	25431.5	839.229	1503.39	848.597	1863.88	13641.5	1191.1	1195.51	316.39	117.907	724.376	1096.31	18.4561	1947	435.491	7101.31	1613.44	883.731	5220.51	868.521	5452.64	557.058	1628.51	85.7746	593.751	578.396	659.341	365.977	888.476	1332.74	30.8557	1294.11	751.748	4824.27	2.49426	524.672	768.563	231.839	3909.59	141.206	41.8589	157.241	195.064	2819.38	67.0612	184.28	348.793	329.529
Control 22	28310.1	21486	918.954	818.773	861.515	1624.73	11967.4	1279.86	1029.19	520.937	1145.51	680.127	1090.74	17.5433	1989.86	615.186	6196.88	804.663	763.406	4485.25	196.544	3645.81	514.44	1642.79	80.6226	621.571	555.569	740.27	423.206	7677.53	1340.93	30.9195	1525.5	599.209	4089.22	7.73794	497.538	618.758	143.684	3397.91	3945.36	107.522	171.739	210.774	2442.01	4566.69	214.702	230.47	547.365
Control 23	33776.2	25289.4	862.422	334.101	1278.4	1704.93	15382.6	1045.1	437.763	814.894	435.705	839.034	1036.97	145.364	2343.04	1203.42	7960.27	2015.91	326.924	5936.66	636.731	4468.62	629.132	1898.17	291.985	507.276	651.441	1179.85	226.223	606.504	1567.14	45.2673	1448.03	368.479	5467.73	1613.64	872.625	453.537	554.816	3925.12	655.405	105.073	316.165	245.705	2678.78	218.263	262.293	251.483	210.078
Control 24	49471.3	31490.3	2798.61	25.0795	3278.01	850.585	6788.45	20.0235	848.583	2183.45	83.7097	812.587	221.471	67.217	2265.18	1284.37	7869.57	2049.89	672.241	6940.63	779.199	9725.33	680.143	2166.24	7539.78	11.0628	693.273	1587.95	4.77748	1046.39	2260.9	80.4852	2341.6	1030.62	1543.73	1210.51	803.385	983.411	421.411	5338.84	5100.77	430.68	704.568	611.241	3558.43	4360.96	206.299	559.839	450.443
Control 25	27859.2	20936.6	1161.73	99.0199	1121.56	1.27332	11021.4	25.0402	1726.82	696.537	0.565206	643.266	194.363	20.1774	2199.56	1.23484	6105.47	568.684	1247.91	4283.85	848.675	2654.28	520.1	1815.33	423.343	39.8889	531.084	923.279	27.2546	1176.99	1461.55	39.1163	443.448	116.346	3915.44	3.3165	495.333	180.849	291.916	3246.92	42.8026	121.441	465.492	257.369	2248.72	276.44	264.044	289.86	0.461122
Control 26	28945	21285.1	2957.84	1041.93	2264.5	1716.97	11929.7	1346.32	2178.82	1795.76	1154.94	804.248	1313.09	48.5606	2368.04	1302.39	6412.85	2145.38	1543.78	5157.38	950.172	4365.97	627.693	1964.67	429.309	676.184	647.501	1499.35	347.224	994.438	1605.02	56.4801	505.571	453.833	4215.43	2009.82	687.109	515.804	458.001	3342.17	500.434	260.471	526.099	679.693	2418.81	293.311	669.623	282.26	287.716
Control 27	29070.6	18993.3	2525.18	401.506	2112.09	1652.32	13135.2	648.905	1350.49	1631.95	1925.85	734.983	744.845	35.5537	2000.68	1673.4	6448.66	2184.96	937.919	4309.22	626.434	3061.27	541.159	1609.49	487.823	309.377	549.905	1078.62	63.3704	1110.54	1344.71	56.251	1166.31	445.472	4577.85	1343.23	672.999	513.209	446.248	2882.5	399.355	226.402	644.34	620.715	2006.83	389.767	608.18	132.648	585.63
Control 28	52220.8	27515.5	1424.91	161.529	1911.98	1247.84	7641.37	110.768	678.198	1181.09	62.5015	862.367	282.681	162.256	2262.24	940.964	7216.11	1426.74	541.907	5827.53	425.243	8733.72	699.027	2234.77	168.409	60.9216	699.453	1132.57	25.767	399.497	2290.03	38.812	2430.16	328.979	1615.02	3.47445	730.797	386.186	229.363	4148.61	398.558	258.195	210.09	320.925	2946.01	292.348	319.523	531.303	641.159
Control 29	29567.9	18904.5	1335.95	4014.13	1426.34	2101.38	11604.7	3636.43	226.405	936.116	516.736	802.237	2487.44	40.6303	2235.86	703.597	6471.14	1302.79	174.871	4675.6	891.237	2669.81	647.113	1873.19	293.743	1032.48	672.131	1070	1390.47	509.411	1511.63	48.7624	411.636	640.58	4123.43	390.122	645.225	652.661	433.977	2985.82	141.805	131.327	606.94	295.977	2522.09	220.215	309.799	305.286	808.716
Control 30	29587	22359.1	1703.73	422.005	1455.2	1653.5	11956.8	1180.82	757.822	1003.07	519.808	669.172	1105.97	29.4246	1826.38	936.255	6423.93	1477.38	571.917	4465.78	955.483	3588.58	535.467	1510.74	16217.2	577.666	548.815	1011.05	413.899	613.574	1266.47	55.0027	1324.86	377.009	4237.34	35.6104	567.443	400.66	479.257	3555.8	8262.73	165.203	377.867	380.243	2403.62	8304.4	389.85	264.369	208.49
Control 31	29643.7	24059.8	1398.71	1094.95	1149.53	1990.62	11799.9	1191.61	338.837	944.615	312.23	772.107	1010.6	27.3348	2153.29	794.419	6770.9	808.843	266.064	5888	894.634	5000.03	590.842	1795.68	142.03	575.395	629.485	659.53	361.788	476.878	1445.35	31.8295	225.441	417.148	4483	201.414	545.041	444.498	94.8918	3756.95	112.371	114.627	9.05461	335.397	2937.89	91.997	335.425	326.102	5.06257
Control 32	84692.6	46606.4	1100.98	836.395	2623.04	2349.05	11254.6	394.762	1188.38	1079.77	714.968	1398.89	1561.22	34.4822	3734.32	1552.05	11141.5	2657.13	941.616	10086.2	724.911	14247.3	1114.28	3546.74	339.54	289.926	1143.48	1861.46	262.825	732.847	3619.14	51.4551	3852.4	1041.23	4500.95	0.4909	1215.76	1078.72	407.114	7428.34	429.407	235.747	529.47	250.451	5018.84	367.754	243.986	859.153	1199.58
Control 33	31351.5	19754.5	1655.35	2896.62	1350.6	2120.64	12621.8	2687.87	1059.4	996.378	768.851	789.885	1939.61	26.126	2202.55	792.163	6636.24	1632.28	792.46	5661.31	808.459	3079.3	625.787	1822.29	260.259	1278.9	655.831	711.161	1029.9	608.595	1480.71	46.7084	1379.14	560.719	4309.05	358.348	638.755	634.852	285.967	3097.58	205.674	89.0025	322.99	372.471	2728.53	176.712	377.548	286.41	401.48
Control 34	2369.71	27428.7	1049.96	40.7236	211.534	1550.78	7223.96	30.3713	949.1	1026.19	345.246	919.328	41.0507	20.0503	2372.77	2320.88	7081.33	92.3106	755.859	6124.68	910.511	8695.92	763.149	2290.42	470.171	15.1271	760.827	92.0856	9.04096	36.9615	1.24775	60.9708	2473.27	1046.68	3076.64	642.373	59.125	1161.4	517.644	4502.25	1181.98	231.797	496.4	235.511	3078.16	470.989	240.716	598.178	787.172
Control 35	29184.3	17599.9	5817.66	96.1144	4471.79	1768.65	11758.5	30.114	3733.87	3416.76	1009.11	637.275	370.538	127.714	1934.2	2454.55	6060.7	3980.06	2579.5	4308.79	1572.4	2655.66	569.817	1606.24	828.231	34.6399	522.797	1695.48	28.6851	3314.28	1352.76	189.654	512.504	643.564	4030.84	12.3122	816.401	747.378	1435.11	2796.96	348.595	530.299	1247.97	1386.12	2428.05	565.958	1303.24	288.426	322.283
Control 36	30072.1	21662.4	1578.09	1505.04	1222.76	1886.75	12347.7	1455.35	472.29	871.96	192.645	949.563	1160.32	5.45401	2563.11	425.982	6614.84	1258.62	357.535	4268.62	917.533	4308.03	682.803	2087.24	119.539	702.447	722.474	665.7	498.224	274.856	1665.27	39.849	1976.45	233.763	4368.6	113.391	600.132	348.238	101.191	3316.92	33.5134	116.574	100.793	347.925	2316.39	81.5168	352.258	384.334	389.801
Control 37	25060.9	14737.4	1162.87	414.438	980.712	4.69679	11043.6	335.769	524.336	705.885	8.90477	483.648	410.355	25.4539	1486.1	5.07431	5126.36	267.819	380.644	3552.21	929.874	3627.14	345.333	1197.71	127.222	164.89	356.541	464.476	140.244	233.414	966.466	18.5425	317.137	766.86	3850.61	1021.08	325.737	683.511	148.023	2388.09	166.432	111.027	285.271	296.506	1627.61	91.9842	293.555	145.377	15.4653
Control 38	2586.51	31965.4	777.201	1645.67	230.887	1591.82	6986.94	305.515	210.121	794.694	4.50755	1001.51	44.8063	29.9333	2713.33	1034.27	7271.4	100.756	170.886	6750.01	721.345	9585.65	808.045	2745.8	10269	561.399	865.908	100.51	519.302	40.343	2859.19	53.4919	2979.97	414.705	3922.81	31.3047	64.5341	440.831	469.608	5228.98	7244.98	228.282	439.304	177.594	3383.61	5497.51	168.394	632.136	806.485
Control 39	25605.6	20000.5	3446.38	3664.48	2384.13	1863.44	10686.6	3227	788.515	1881.06	1135.03	811.697	2168.13	54.1264	2343.61	1356.33	5466.82	1724.63	593.817	4900.7	958.406	3939.76	634.661	1917.66	311.033	1524.25	653.279	1334.43	1273.43	934.564	1544.53	56.7679	1722	1664.67	3645.37	1086.13	693.527	1403.21	339.126	3160.92	234.547	256.964	478.709	808.228	2330.76	218.893	765.226	306.567	162.584
Control 40	25977.5	17751.3	1060.09	1425.07	873.249	1694.14	10804.6	1364.77	328.49	681.117	215.868	702.243	1044.44	16.0607	1919.82	216.219	5817.65	1228.86	250.226	4198.98	888.187	3317.84	521.083	1564.06	84.8333	666.408	546.837	554.174	472.372	130.714	1248.27	25.9824	272.309	373.182	3829.89	68.4964	444.887	415.051	87.9541	2679.45	107.702	84.4948	57.8472	261.915	1945.41	61.4265	261.086	318.628	421.489
[truncated: 1,455 more columns]
