# Supplementary material for: Plasma and urine metabolomic analyses in aortic valve stenosis reveal shared and biofluid-specific changes in metabolite levels
Source: PLoS One. 2020 Nov 25;15(11):e0242019. doi: 10.1371/journal.pone.0242019 (PMC7688110; doi:10.1371/journal.pone.0242019)
Supplement: S6 Table — Intensity values derived by GC-MS analysis of plasma samples in AVS cases and controls were normalized to the internal standard 2-isopropylmalic acid. (XLSX) [file pone.0242019.s006.xlsx]

## Sheet: Plasma
S6 Table. Plasma metabolic fingerprint of AVS patients and healthy controls. Intensity values derived by GC/MS analysis of plasma samples in AVS cases and controls were normalized to the internal standard.
	9.9449	9.9445	10.6419	12.9053	9.40072	3.81757	13.6309	9.94487	3.63546	3.6232	11.7791	9.94486	10.6361	10.6245	9.39312	2.88533	9.94503	14.5283	9.86448	10.6407	5.12128	11.7735	9.94441	9.93911	10.6418	9.39454	9.40143	5.06736	11.7677	12.8921	11.6535	10.4757	12.9108	2.89543	10.6418	2.89848	10.6418	4.86396	9.40161	9.4072	11.7734	3.81203	13.63091667.1	10.64178333.1	11.76775.1	9.40158	9.94709	15.1857	13.6248
Case 1	20212.4	14742.1	6314.78	0.0598497	62.0589	5368.06	5797.86	9036.06	6928.71	4069.09	4919.06	8936.23	4898.65	4524.96	477.564	4333.82	5542.6	5942.63	1603.84	3661.64	713.788	3764.01	4312.47	4354.1	2595.45	89.3158	147.758	1436.54	3582.08	95.241	0.471755	1187.44	0.062568	3464.86	1611.59	2156.24	1549.35	5594.75	146.94	22.304	2023.06	2004.88	1582.27	1285.19	2682.86	28.1628	2164.31	4781.61	2162.63
Case 2	26258.1	18586.6	5934.62	0.0471962	61.1251	3236.42	5552.21	11627.3	8636.29	5209.58	4487.87	11342.6	4491.36	4177.14	266.237	6374.16	7186.49	112.488	463.505	3329.8	192.892	3419.1	5450.37	5549.36	2410.01	72.7295	114.311	1104.73	3161.4	76.0815	40.0632	372.783	0.0493398	4846.99	1505.63	3220.32	1452.25	4473.21	59.4896	13.8074	1767.44	1222.99	1509.54	1200.96	2382.92	26.0745	2709.73	1178.27	2086.58
Case 3	18258.9	12643.2	7523.49	0.0774369	76.1014	8043.42	6180.66	7698.87	8153.59	4661.63	5802.05	7942.77	5852.84	5445.1	363.502	2030.32	4717.53	184.565	3275.24	4352.99	742.16	4619.88	3682.16	3662.99	3063.88	110.565	190.968	1599.94	4316.01	101.794	57.2957	2139.72	0.080954	1915.54	1948.42	960.335	1862.49	3146.07	50.8086	20.2568	2473.01	3024.08	1661.95	1554.41	3266.97	30.5739	1852.58	6789.54	2349.56
Case 4	15743	3371.94	9450.44	0.0494877	193.051	10906	7699.78	10865.2	5252.93	4219.44	7059	8656.27	6120.03	5007.02	980.997	2577.14	6234.46	117.95	7265.1	3745.22	763.374	4839.11	2935.06	5051.65	3264.1	159.72	139.438	13010.7	4059.13	51.8997	110.121	5310.03	0.0517354	1901.56	2221.84	1484.69	2318.41	8572.36	89.2563	17.2254	2574.18	1979.04	2053.8	1844.32	2763.34	7.20091	1416.81	1569.81	2028.02
Case 5	17270	36.2632	7434.53	0.041623	119.928	5127.27	5997.6	11933.2	5010.39	3439.72	3399.88	9298.4	4998.86	4155.58	363.503	473.963	6835.19	6876.66	1665.01	2700.39	457.627	3795.38	5000.93	5618.21	2660.53	110.511	155.667	8956.71	3221.77	42.3026	6.46249	998.092	0.284574	2064.83	1636.67	1535.14	1806.66	6723.14	55.938	19.7579	2009.99	2037.86	1660	1385.34	737.526	23.4353	1181.38	6468.03	1623.73
Case 6	12753.3	51.7176	6385.21	0.0280078	116.522	8388.24	0.286634	9038.03	4505.48	3972.84	2402.44	7032.42	3938.36	3175.56	304.918	2339.57	5072	66.7543	1873.97	2270.04	785.756	1726.8	2034.3	4233.62	2128.34	9.87021	57.7836	9070.31	1483.33	13.8111	17.8085	1320.7	0.0292798	1727.32	1338.69	1306.17	1551.02	5687.68	50.9209	28.9034	919.942	32.3193	17.0255	1104.22	927.061	30.4998	2.78417	681.798	43.6989
Case 7	23397.6	17358.8	5995.55	0.0594142	79.6059	4372.83	0.12161	10609.9	7937.93	3400.08	4864.11	10304	4605.17	4329.56	324.035	2038.78	6408.77	141.609	1491.87	3465.4	378.373	3058.82	5160.51	5235.42	2497.03	86.1458	149.214	1975.05	2933.59	6.72415	0.0936645	307.412	0.0621128	1623.77	1538.79	1019.51	1472.65	7036.94	72.3845	16.7224	1651.47	1652.56	36.1172	1232.11	2164.7	22.4952	2514.55	662.19	49.1994
Case 8	20560.8	15074.7	5870.68	0.0513885	298.744	4996.11	4027.43	9307.99	5583.57	2308.14	2942.31	9046.84	4529.86	4233.77	563.566	2542.24	5688.11	122.481	1219.59	3389.8	839.96	2726.48	4487.73	4430.47	2425.8	287.306	327.342	3598.53	2692.72	10.4261	31.802	858.724	0.0537226	2166.87	1486.14	1211.23	1423.85	3231.89	161.815	82.5303	1471.66	1873.64	1122.49	1200.32	1959.23	90.0822	2171.22	696.85	1603.08
Case 9	17493.6	92.8637	15112.9	891.079	297.749	7921.59	11277.1	9589.22	7773.32	6678.37	8702.57	7464.24	9375.79	7452.57	671.723	2308.32	5398.62	12882.8	7686.63	5154.34	7294.56	6542.36	4846.08	4412.16	4956.08	253.916	157.176	15156.2	5314.44	372.168	164.107	5527.68	194.659	1800.41	2719.78	1261.63	3694.83	9901.58	146.299	62.0731	3479.46	2940.21	3185.43	2628.64	3594.95	19.7263	2359.71	10609.5	2606.06
Case 10	13992.4	16556.9	7533.73	22960.5	121.334	5498.83	7058.06	9331.53	5062.7	4410.22	5021.42	7242.93	3587.52	3606.64	615.673	3843.01	5268.44	7665.04	2472.29	2479.62	6131.24	3425.89	1426.39	4742.81	2387.96	118.242	106.212	271.277	2807.5	4930.81	24.794	1911.84	5295.83	483.93	1458.37	2118.94	1822.96	3800.74	67.5292	30.1364	1810.8	1497.8	1882.83	1344.35	1650.7	36.6816	1965.11	2362.61	1550.89
Case 11	15211.8	17075.2	6887.05	0.0204239	109.024	5541.86	4861.76	10345.9	5050.03	4932.26	4692.77	7996.72	4086.34	3228.78	420.709	3771.28	5788.27	48.6788	1436.49	2208.31	599.163	2988.66	1838.18	4807.52	2202.17	91.8411	89.4113	8493.94	2377.56	57.6514	21.5372	188.038	0.115532	2535.58	1347.55	2108.86	1691.96	5639.95	53.693	24.6602	1603.72	188.967	1323.94	1184.92	424.785	29.0909	2431.91	3349.11	1116.05
Case 12	19953.8	6503.47	6722.48	0.0512667	275.613	4748.66	1179.46	8932.63	6074.4	1433.09	5642.21	8751.24	5143.62	4792.15	452.486	3470.41	5504.64	906.717	1319.66	3809.32	502.574	4515.1	4379.55	4374.37	2753.87	243.154	254.531	2635.82	4298.43	128.665	1496.21	433.937	0.0535952	2842.44	1683.86	1722.21	1634.38	5173.36	123.057	61.0508	2447.47	1775.35	316.794	1373.88	3140.08	75.9463	2128.58	301.174	523.077
Case 13	16875.4	12469.3	5571.42	0.0487226	118.864	3800.18	4312.7	7723.66	7140.27	4318.1	3305.07	7446.31	4262.08	3998.86	460.324	5559.77	4697.19	116.127	1105.14	3151.7	945.109	3003.62	3718.84	3637.75	2267.35	96.1427	146.954	1443.26	2893.73	91.4551	6.17954	51.552	0.0509356	4170.78	1425.39	2827.64	1371.94	3414.02	151.817	26.3206	1634.33	1418.71	1197.32	1148.58	2128.65	30.7918	1795.79	3894.7	1641.24
Case 14	17674.1	22249.6	8123.54	68.3458	174.994	7564.87	6354.97	12493.7	4500.38	3886.55	5640.75	9587.42	5206.13	4158.2	433.613	5249.84	6964.81	74.2294	8123.66	2939.42	1380.75	3896.99	2149.27	7296.98	2750.97	151.314	100.101	17603.9	3258.64	70.6556	100.873	5677.45	13.1003	3532.03	1894.3	3054.54	1966.96	11689.4	88.9631	38.6258	2056.24	2023.05	1634.28	1457.16	1700.05	38.8071	1045.55	801.463	1597.56
Case 15	14414	63.5458	14798.2	27654.1	186.098	7455.8	15458.9	8175.87	6540.59	5963.27	10318.7	7365.23	7289.43	7054.02	745.887	2674.9	4565.95	16434.5	5797.31	4908.74	4867.6	7169.77	4222.4	4765.03	4789.67	203.812	113.278	1916.75	5613.71	6204.5	2.6736	3880.31	6323.71	2026.84	2991.34	1493.29	3573.89	3235.68	115.568	44.8939	3799.01	2814.19	4220.37	2549.92	3427.75	41.3622	2048.39	3207.97	3228.75
Case 16	13826.9	16772.5	6996.06	0.0915276	14.3703	5721.78	4448.56	9525.32	4884.25	4551.02	4044.48	7549.64	4143.18	3265.61	299.166	2482.91	5306.49	43.6298	1137.56	2158.56	1377.65	2819.21	2504.24	4440.92	2221.19	94.9051	89.2614	9701.95	2258.39	67.4842	32.5303	156.963	0.169439	1822.27	1414.51	1371.4	1689.87	6292.35	59.5721	18.5243	1527.66	125.868	1112.19	1190.36	1377.35	14.3855	2178.81	533.829	1048.74
Case 17	20204.4	12921.5	6478.84	0.0528641	138.943	7629.39	4538.62	9135.66	4900.51	0.331536	2652.96	8969.07	4854.06	4553.45	640.145	4047.45	5547.33	125.997	92.8179	3605.4	789.84	3330.2	4333.81	4402.21	2615.42	133.729	215.865	20514	3196.03	72.541	0.672017	1404.31	0.0552651	3205.8	1599.22	2007.99	1573.53	11883.1	75.6674	22.3641	1802.06	2845.67	1234.75	1281.65	2363.06	33.1194	2124.32	2874.23	1743.31
Case 18	19347.3	11125.1	5495.82	0.267534	21.2447	3203.76	4034.39	8579.32	5652.13	1256.55	3375.05	8332.52	4180.7	3918.67	581.813	2015.35	5253.03	4291.57	1273.46	3115.35	603.462	2722.11	4096.66	4087.29	2227.45	128.654	227.059	3760.09	2644.56	184.439	29.4872	275.51	0.043489	1552.68	1378.06	878.019	1332.13	933.097	91.3228	35.2393	1439.82	1156.44	1085.31	1100.67	1942.84	24.7972	2020.2	3315.71	1560.58
Case 19	17813.6	76.3386	7137.91	9.94694	138.893	10754.5	5167.67	10920.6	4840.74	3992.35	4678.52	8343.93	4681.14	3792.2	467.465	2406.95	6087.15	85.2725	5200.51	1031.01	744.584	3458.82	4639.48	4998.53	2479.89	119.385	119.132	10416.6	2967.15	100.532	107.707	3674.1	0.818648	1818.77	1436.41	1426.07	1733.7	6940.79	67.245	19.6512	1844.76	2980.48	1541.72	1335.97	99.97	43.8453	16.2545	635.854	1412.61
Case 20	19051.1	20799	11321.7	0.0300833	140.823	7232.53	7866.86	12075.3	8980.33	8556.05	7875.14	9100.27	6792.64	5344.2	344.408	1737.24	6740.66	71.7012	4424.74	3568.63	1283.83	5020.21	3351.47	5611.67	3646.07	155.419	122.115	7060.05	3949.91	113.434	1.24507	2851.8	0.404748	1465.9	2113.32	973.528	2762.48	4523.19	78.4911	32.9829	2707.44	2713.98	1977.22	1970.41	63.8357	20.163	2660.87	1722.55	1816.63
Case 21	19550.7	11258.4	5190.59	0.046825	66.0008	4306.61	3970.27	8801.85	9197.8	5603.79	3217.54	8510.76	3932.6	3701.97	334.751	3855.94	5354.73	111.604	1351.85	2945.52	702.164	2720.85	4212.87	4158.04	2121.73	80.1308	129.672	1127.21	2620.77	56.9766	31.3881	286.324	0.0489518	2980.24	1301.5	1956.49	1281.14	3415.02	40.8145	15.6049	1431.62	1623.35	1090.66	1044.91	1920.49	21.9922	2019.24	930.249	1541.64
Case 22	17208.6	6054.62	7081.42	23371.8	99.2828	6472.15	6033.9	7401.58	6776.27	3942.56	1006.08	7617.62	5394.9	5098.57	527.732	3642.38	4611.92	5836.25	3330.69	4099.11	4293.05	4123.33	3639.23	3595.99	2857.63	65.4983	178.027	1194.25	3871.07	8773.21	3.58104	2563.64	5424.6	2937.46	1833.01	1853.13	1717.9	3969.43	106.692	27.2853	2178.88	2397.02	1641.25	1448.3	2914.6	23.3451	1832.72	463.4	2315.34
Case 23	22027.5	16323.7	5286.15	0.339381	38.7924	4015.4	5042.28	10031.3	9077.34	5456.66	3858.06	9711.52	4097.26	3908.4	349.683	2434.67	6165.79	5123.9	1346.69	3097.59	879.881	2949.74	4764.29	4743.96	2195.42	77.165	134.481	1829.79	2838.31	88.3874	1.84692	316.789	0.0521283	1969.2	1375.79	1201.38	1312.04	2528.05	52.0107	14.6728	1582.76	1492.88	1354.43	1082.75	2062.42	13.1419	2377.78	1107.9	1936.87
Case 24	14568.9	17243.7	8857.38	3.59223	129.751	10799.5	6885.96	10241.4	5019.18	4298.39	5693.06	7793.21	5676.83	4532.93	505.78	2167.15	5663.76	76.463	4175.48	3123.46	1238.83	4110.47	3347.58	5502.95	3034.48	128.235	109.048	6317	3398.87	38.8246	35.0868	2958.66	0.600777	1574.23	1911.37	1209.93	2145.46	4428.05	69.6895	27.4769	2178.85	2179.19	1816.62	1492.62	1998.74	45.6056	1612.17	766.978	1744.55
Case 25	12868	14191.2	9127.11	2943.87	146.675	7597.77	6757.15	8931.25	5707.93	5403.73	5728.94	6638.99	5476.03	4352.29	378.734	2646.51	4957.77	59.5296	2875.59	2936.11	3224	3709.69	4049.17	4141.48	2910.24	130.303	106.482	8539.26	3086.99	914.204	1.13764	1933.09	682.202	1902.4	1820	1395.44	2203.84	5827.26	70.1423	29.6719	1992.72	2061.74	1643.86	1549.3	436.999	37.718	1095.26	683.742	1540.56
Case 26	17839.2	10480.2	4673.64	0.0345448	70.9743	2910.22	5140.52	8060.75	2926.78	11.0882	2619.82	7824.41	3620.3	3342.41	195.529	2812.95	4906.29	82.3348	1297.35	2681.76	381.458	2440.41	3864.68	3926.04	1951.34	76.796	96.2266	1288.77	2259.69	60.0051	27.8602	324.834	0.0361138	2140.22	1189.12	1419.99	1134.79	2563.19	94.1461	14.1978	1318.7	1092.73	1361.9	955.188	1707.83	17.8305	1924.55	808.021	1858.94
Case 27	25619.9	7920.36	4409.21	0.0577939	59.7812	3274.91	4063.17	11652.7	7603.47	3978.49	3055.46	11325	3464.64	3317.66	327.997	2985.31	7132.69	137.747	310.253	2607.54	437.679	2574.67	5539.65	5557.49	1847.09	54.9493	132.387	939.425	2522.34	92.2479	4.07156	306.238	0.0604188	2319.86	1134.68	1473.62	1074.75	4297.2	65.5379	15.9352	1376.3	1197.54	1097.36	924.729	1864.45	17.511	2783.9	2139.82	1597.15
Case 28	17559.9	13118.7	4991.26	0.0534575	87.1301	5266.12	4428.57	7875.93	6154.23	3615.33	3775.21	7737.3	3864.53	3664.19	241.152	3413.64	4789.48	127.412	2162.7	2918.47	473.759	2950.45	3787.58	3796.55	2088.93	78.162	117.194	1320.66	2795.61	81.0179	33.5444	1457.14	0.0558855	2745.69	1289.28	1671.02	1228.94	3450.03	47.7304	16.3803	1562.01	1967.37	1264.34	1023.33	2095.99	15.8718	1879.84	1277.46	1763.94
Case 29	15449.7	39.8743	12980.4	6489.19	191.249	8852.1	12611.6	10670.6	8824.33	7881.97	8923.68	8389.49	8127.33	6470.02	542.515	1660.02	6061.18	12025.4	4374.65	4777.3	8638.01	6109.19	5648.79	4922.44	4318.28	174.753	173.287	7981.21	4973.25	1881.73	25.9444	3230.14	1489.37	1339.28	2913.6	917.714	3127.43	5348.83	95.6681	36.5662	3256.92	3413.98	2939.67	2361.55	836.69	3.05668	2737.88	160.113	3006.47
Case 30	16207.2	19885.3	7602.82	1.49094	98.9569	6185.15	7858.11	11361.6	4776.34	4476.3	5188.78	8636.83	4638.64	3648.27	314.508	2593.87	6372.6	9002.88	1479.56	2433.61	730.398	3643.83	2089.53	5177.67	2462.62	85.8771	47.2758	11387.2	2988.6	40.2098	42.1799	371.185	0.407712	1781.19	1672.9	1468.18	1848.23	7374.28	53.2213	22.7849	1952.54	2300.94	2164.35	1359.02	79.4839	6.56148	1022.94	3454.58	1750.13
Case 31	15398.3	18826.2	6855.58	168.77	111.371	6161.57	5225.85	9837.24	3526.11	3185.97	4745.62	7803.6	3999.66	3149.6	418.224	3444.94	5565.22	35.0139	1512.06	2043.85	610.123	2925.53	2783.78	4625.49	2124.88	97.4453	67.0998	8994.6	2366.58	109.117	0.776807	325.043	41.3962	2414.57	1394.36	1930.73	1647.88	6015.66	58.9556	22.1385	1578.09	161.578	1359.93	1156.27	1256.26	29.929	1062.59	1038.61	1136.49
Case 32	16811.8	5139.58	4761.16	0.040529	100.317	3209.08	4259.61	7586.36	6191.89	1061.89	476.114	7367.81	3670.88	3459.8	318.715	1333.65	4465.03	96.5977	1069.13	2754.66	765.474	2617.27	3653.06	3661.77	1968.38	99.4654	149.633	50832.6	2506.29	10.7265	1.26572	37.0536	0.0423698	1099.71	1215.45	608.264	1190.92	30098.9	62.0199	9.86475	1391.86	1177.8	1149.21	968.249	1853.51	28.4301	1830.01	774.861	1651.65
Case 33	22075.4	15577.8	6743.97	0.0762453	125.207	5307.87	5760.56	9494.35	6578.13	3558.11	5082.25	9496.09	5309.98	5001.54	410.896	2166.96	5841.38	181.725	1077.18	3980.4	929.316	4043.28	4506.33	4653.88	2850.08	111.678	173.755	1482.34	3770.72	4.20202	12.9655	791.431	0.0797083	1719.63	1778.74	1057.24	1677.57	3918.37	45.1095	19.1269	2116.67	1979.67	1537.79	1413.82	2810.93	26.5057	2284.78	2014.69	2200.43
Case 34	36972.8	26734.8	6543.37	0.0646921	106.606	5470.6	5521.87	16620.1	8666.5	4821.94	4900.19	16125.4	5012.24	4804.06	513.011	2675.5	10255.3	154.189	1951.05	3791.27	885.713	3774.23	7743.23	7545.59	2720.38	108.708	168.23	1467.33	3539.56	105.289	56.6469	1561.98	0.0676304	2206.92	1679.7	1333.03	1631.63	3426.62	52.0964	16.9451	1990.74	2037.72	1506.29	1363.15	2679.34	11.4564	3876.71	9381.45	2095.91
Case 35	17332.8	18273.9	10272.4	127.352	168.875	13732.8	8572.9	11076.4	5280.09	4420.93	7098.81	8245.61	6527.45	5163.94	363.694	2137.67	6258.61	87.2107	3136.58	3684.55	1289.19	4783.54	4699.41	5051.51	3453.5	107.402	80.2606	11068.2	3895.29	93.5455	60.6458	2530.01	29.4554	1637.41	2064.77	1264.28	2485.97	7242.18	85.528	31.5953	2538.23	2666.32	2188.1	1862.05	745.463	41.1739	1097.76	917.765	2095.08
Case 36	14192.4	4005.45	11396.9	4.45521	173.344	8592.5	12122.8	8671.73	3810.83	3175.27	8067.49	7305.84	4400.67	5296.8	1076.24	4004.09	4764.05	13479.1	4935.01	3559.39	1382.57	5303.54	3063.05	4044.44	3599.91	149.817	95.7643	6658.8	4128.57	128.342	1.92606	3302.34	2.11708	2646.93	2312.23	2214.86	2768.85	4889.09	83.2112	38.7898	2829.43	108.377	3292.39	1927.99	2462.5	42.8253	1501.2	1171.13	2410.28
Case 37	15767.9	19646.7	6898.01	9.76788	103.788	4771.36	5423.39	10261.8	5330.08	4771.41	4549.28	7944.51	4062.22	3200.51	359.667	240.362	5746.52	39.0176	1239.42	1726.63	1186.47	2956.53	2605.87	4800.52	2175.15	90.6467	54.2159	11963.7	2324.17	48.5838	1.88946	306.728	3.50659	3094.86	1415.32	2563.89	1654.39	8085.18	55.1729	23.9451	1587.99	1336.45	1346.38	1110.02	46.3933	31.2236	1614.5	600.652	1200.08
Case 38	12248.7	9069.47	3794.19	0.295907	67.4056	3887.86	3289.76	5506.79	5087.77	3014.05	2720.62	5425.42	2912.33	2751.33	352.645	1928.31	3365.4	3196.32	320.801	2187.88	263.935	2086.74	2572.66	2661.33	1565.16	62.7075	133.199	758.04	2093.94	285.338	1.18203	270.444	0.0348809	1572.42	955.679	905.318	929.596	3582.6	41.6804	17.3817	1118.99	1428.11	889.323	778.723	1514.78	17.8786	1305.45	404.47	1253.71
Case 39	15559.9	11505.6	4640.94	0.0433647	88.8689	3642.57	3884.39	6988.76	6392.81	3502.7	3366.04	7261.73	3623.72	3401.43	350.88	2068.44	4274.14	3662.39	1381.51	2717.53	2019.75	2619.98	3335.12	3366.05	1941.74	80.9793	127.193	993.634	2489.96	12.0768	1.22535	899.259	0.0453343	1745.28	1213.01	1023.24	1153.63	2562.28	108.363	18.8444	1402.97	1341.44	1052.34	964.655	1860.09	26.3025	1671	347.17	1487.11
Case 40	21851.9	16078.1	5215.6	35455.2	81.4171	5934.52	4640.54	9792.04	7204.97	4130.51	3784.02	9661.42	3977.41	3782.07	414.756	2123.32	5969.81	4624.84	2843.79	3025.63	4354.24	3010.8	4691	4770.77	2143.08	93.822	152.565	1417.81	2881.13	13134.7	0.0922239	2142.36	8146.23	1842.34	1330.1	1042.9	1234.17	3603.59	61.7595	12.8416	1569.49	2197.03	1238.58	1069.92	2116.18	24.4155	2343.24	1197.59	1835.27
Case 41	14224.8	17442.9	7872.6	202.725	126.955	6642.48	6614.67	10042.5	4277.17	2456.81	5507.35	7457.04	5042.29	3956.17	524.504	3643.57	5630.42	7146.4	2401.71	2874.42	1000.6	3770.36	2575.87	4585.78	2651.43	116.702	110.338	10759.6	3130.01	143.613	29.9034	1903.95	47.9347	2446.32	1630.37	2052.3	1905.46	7045.85	69.6567	32.3728	2014.8	2460.62	1729.18	1460.86	60.8622	22.2645	856.837	1647.56	1594.84
Case 42	13350.2	15591.9	6620.29	2.4226	96.6594	5569.84	6456.27	8921.85	3193.16	2627.68	4817.8	6771.31	3953.55	3094.47	331.588	2375.79	4955.32	40.2361	1053.81	2045.22	687.398	3029.21	3660.56	4112.71	2103.54	96.0962	45.7377	12355.3	2426.35	52.1619	37.1385	566.661	0.673161	1708.73	1196.92	1309.81	1584.06	7769.91	57.9293	25.8773	1640.49	1519.9	2074.59	1015.32	404.84	33.7042	1091.33	4843.62	1169.47
Case 43	8790.62	35.7362	19677.4	11694.7	36184	9421.65	6274.78	6573.01	5153.84	4526.24	4937.73	4462.95	5344.65	8616.21	15974.5	1803.08	3287.34	3120.39	3529.62	6210.82	2305.94	3329.93	3010.38	3378.7	5928.6	4380.6	12815.9	2410.14	2822.62	2953.16	4936.94	2430.53	2680.12	1403	4094.51	987.317	3714.82	1794.34	5236.5	8296.98	1786.4	2693.98	1625.91	3288.36	428.81	6760.17	1470.63	2794.16	1584.38
Case 44	16904.7	12443.4	8633.24	21687.1	16721.9	4746.92	2858.61	7637.37	5416.94	848.956	2333.99	8962.59	6428.48	5902.69	11928.8	3142.25	4701.01	1472.06	5199.43	4678.61	4642.49	1873.29	3580.8	4696.9	3378.41	12819.3	9918.93	1555.55	2585.91	7924.71	2295.35	3801.73	5025.94	2642.7	2151.43	1551.01	2148.09	2171.52	6514.29	3874.18	1009.29	1744.23	774.961	1689.58	1337.65	4024.98	1808.42	1962.76	1178.08
Case 45	8718.85	83.1659	17187.2	22811.8	33389.6	6642.32	4553.32	5696.89	5345.87	3783.41	3338.26	4530.65	6032.39	7735.44	15085.6	1482.05	3233.32	2411.85	6020.79	5212.3	4120.99	2886.76	2869.57	3758.43	5289.75	6129.73	11841.3	11127.3	2482.77	5183.71	4004.55	3912.78	5238.32	1190.27	3714.42	827.997	4106.05	7262.93	5681.61	7582.43	1547.59	2443.87	1065.67	2944.1	387.348	6525.09	1433.12	2198.86	1298.02
Case 46	15934.9	11668	4862.43	0.0447539	593.493	3616.38	4510.98	7067.3	6153.29	3675.33	3740.76	7288.66	3826.01	3611.75	30191.1	2161.04	4325.22	106.667	1051.75	2846.1	2635.64	2915.42	3404.97	3321.68	2068.09	542.789	3796.56	1147.71	2762.53	113.908	32.7665	796.71	0.233933	1766.79	1274.62	1059.19	1193.99	3879.97	1229.1	150.199	1547.19	1332.82	1212.28	1013.22	2052.24	58.1868	1720.34	787.705	1766.07
Control 1	13183.8	14320	14642.8	31713.8	23818.3	4188.8	4071.3	7824.81	4074.69	3181.66	3796.6	6903.17	2891.74	6114.19	10574.2	2360.58	4353.95	2122.11	4754.37	4424.23	5137.36	2517.24	2525.02	4472.63	3565.3	2426.35	8360.74	46.7972	2911.86	6789.56	3350.32	3368.73	7448.83	1649.85	2962.91	1276.99	1976.32	4098.27	3353.37	5431.27	1351.82	1179.06	1046.28	2335.66	1356.38	4641.12	1571.31	1714.66	1091.94
Control 2	9656.45	10484.3	11566.6	24102.9	19522.2	2637.25	4761.27	5896.6	3720.9	3515.62	3129.78	5067.26	2297.53	5040.34	8659.21	1912.02	3323.34	2838.86	2520.82	3755.84	403.671	1978.67	1915.32	2721.86	3321.32	1381.69	6690.72	1837.53	1718.22	5228.13	3426.42	1765.07	5748.78	1276.85	2420.41	1009.89	922.903	2756.44	3368.21	4502.71	1064.21	936.828	1240.91	1909.47	1048.27	3730.24	978.844	1709.5	1128.08
Control 3	14139	10482.7	8737.86	27711.9	17019.2	4515.48	2668.06	6284.44	5873.48	3401.6	2473.53	6308.44	6672.05	6103.75	11943.6	1856.68	3842.35	1713.57	2655.94	4845.9	2828.77	1911.53	2946.65	3083.46	3517.38	12845.2	10017.7	1571.15	1880.64	10174	2532.51	1881.75	6343.37	1529.84	2239.8	915.491	2195.34	1803.01	6529.51	3936.45	1026.6	1625.13	824.96	1786.61	1397.61	4017.59	1507.89	2203.78	1212.4
Control 4	9787.25	12740.7	12650.9	19358	21234.2	2770.08	6244.68	6724.46	5616.6	5323.31	3330.73	5206.87	2259.45	5345.56	9538.39	1440.34	3823.36	3129.75	900.175	3838.73	624.77	2108.42	1698.38	3112.41	3063.06	2366.17	7474.88	1358.23	1774.49	4036.17	3580.94	114.441	4479.96	353.58	2624.76	814.017	1624.74	3870.23	3056.42	4864.5	1125.17	1010.17	1673.29	2070.81	1046.49	4167.25	827.673	1667.05	1348.25
Control 5	16123	16944.2	11082.4	41735.2	21118.8	2859.15	3714.59	8862.33	4570.19	3981.51	2563.87	8481.27	3119.14	5356.89	9597.25	2356.71	5022.91	2086.34	7435.84	3641.76	3344.66	1853.44	2295.21	5456.58	3295.06	3041.84	7303.19	14112.5	1686.2	9030.43	2832.96	5478.32	10012.3	1582.65	2349.8	1277.48	1674.27	9224.03	4433.71	4872.47	990.149	1010.4	1000.6	1881.18	1037.48	4062.97	1157.04	1520.64	1010.76
Control 6	15112	9234.44	11211.2	24223.7	21012	5221.65	3746.79	5530.27	5840.26	1300.46	3360.44	5750.29	8550.95	7784.07	15096.7	1397.71	3382.04	2012.57	3618.64	6240.4	3409.73	2688.39	2626.02	2685.12	4484.62	16369	12704.8	2677.2	2567.93	8982.91	2405.17	2571.24	5550.99	1229.11	2901.43	699.811	2814.44	2755.26	8280.94	4879.56	1431.32	1906.2	1028.7	2261.05	1941.28	5103.7	1327.79	2713.59	1490.7
Control 7	13908.7	17912.3	10505.8	27300.7	20244.9	3131.79	3489.25	9396.26	5860.56	5756.03	2473.07	7273.64	2803.78	4715.99	9011.14	3557.59	5295.89	1752.38	928.959	3438.52	770.094	1703.37	2653.88	4351.62	3160.57	3543.53	7057.91	8327.72	1999.63	5614.72	2550.76	385.952	6343.81	2364.71	2085.31	2001.24	1064.62	5422.97	3590.23	4641.75	922.452	1127.81	936.451	1800.08	313.639	3862.72	1314.52	1264.67	916.311
Control 8	10393.4	10058.6	16553.3	32412.6	29112.5	5532.52	6734.38	5892.14	3922.64	3599.95	4768.84	5432.78	3562.24	7111.43	12603.7	2069.31	3301.6	3747.68	4553.59	5230.01	5692.57	2990.81	2543.07	3825.56	4784.25	3169.43	9743.81	10675	2513.05	6875.87	4422.8	2957.29	7696.67	1507.45	3511.16	1143.73	1092.65	7015.88	4480.94	6705.85	1607.72	88.7183	1768.89	2772.52	440.337	5478.62	1285.98	2340	1557.53
Control 9	15577.4	10581.2	8623.53	30144.9	17079.2	4672.91	2633.43	6446.26	5533.57	1296.49	2546.55	6824.66	6506.66	5963.36	12197.9	1396.67	3894.74	1852.98	2060.86	4728.72	2077.55	1984.17	2997.45	3035.39	3384.85	13153.7	10204.1	1399.21	1963.66	10964.1	2533.07	1601.24	6920.46	1143.33	2198.89	665.945	2165.31	1972.74	6623.29	3934.01	1067.22	1704.61	936.951	1715.87	1438.87	4123.03	1516.58	2295.73	1344.52
Control 10	15439.9	10746.8	7666.39	25090.1	14917.7	4031.24	2899.74	6439.06	5350.37	1361.61	2236.33	6373.86	5822.38	5374.27	10702.7	1782.27	3953.86	1665.14	1262.23	4257.48	3955.11	1762.09	3044.19	3098.77	3035.08	11483.9	8940.09	1493.58	1827.81	9169.11	2341.43	964.59	5746.16	1408.75	1916.23	878.151	1916.89	1927.19	5728.17	3429.94	935.336	1459.71	811.471	1537.17	1297.05	3534.81	1529.17	2063.65	1215.97
Control 11	14414.2	9899.91	7127.57	23276.9	13687	4156.72	2417.29	5894.14	6212.39	3536.41	2086.63	5955.25	5428.85	5013.29	9889.3	2313.98	3636.43	1356.52	351.791	3980.95	4898.15	1644.07	2790.15	2700.6	2839.03	10576.8	8188.41	1552.74	1759.31	8541.27	2139.83	367.509	5369.83	1826.06	1827.61	1149.22	1798.14	4040.25	5328.22	3166.48	893.011	1520.99	666.733	1430.18	1209.08	3273.86	1396.74	1841.04	1021.74
Control 12	22361.3	13630.1	11973.5	65112.2	22648.7	5616.25	3638.77	8229.52	8239.7	2516.61	3457.59	8237.73	9108.44	8399.93	16270.2	2819.44	4949.15	2103.23	6484.26	6695.69	5564.64	2691.62	3796	4009.73	4781.06	17315	13477.4	3437.05	2712.46	24570.1	3109.17	4783.93	14930.2	2413.32	3050.29	1293.07	3020.36	4359.48	8672.58	5191	1435.98	1986.88	1005.57	2399.48	1971.7	5461.72	1962.64	2951.59	1577.2
Control 13	11290.3	64.0454	10803.8	7.44541	19373.7	2753.72	3107.71	6162.95	3371.07	3086.68	2307.54	4494.76	4996.12	4915.71	8810.41	1717.31	3498.04	1585.75	5828.06	3564.65	2885.46	2161.78	2664.27	2863.48	2621.98	2368.04	315.866	5140.93	1903.07	157.42	2330.41	4186.42	1.96812	1221.52	2242.21	973.777	2644.6	3348.07	3149.46	4381.39	1162.36	1058.29	869.273	1874.48	1199.65	3800.37	1661.66	946.341	856.901
Control 14	16127.8	89.2045	21516.4	483.728	40137.1	7668.81	6245.98	9441.5	5866.57	4974.68	4172.8	6982.37	6953.52	9661.03	18005.2	3197.28	5242.39	3244.9	5474.87	7247.64	3741.1	3820.57	4959.34	4404.78	6622.52	16487.4	14227.9	1791.48	3242.49	199.736	4732.7	3939.28	99.7535	2298.44	4501.75	1795.28	5317.34	3939.17	4786.81	9048.8	2036.37	2941.44	1432.99	3582.81	2083.93	8007.93	1838.05	2409.69	1673.73
Control 15	9698.86	11050.9	14175	31422.5	24467.6	5198.98	5353.45	6663.61	3694.13	3274.78	3500.72	5187.27	3557.53	6093.86	10590.8	1915.77	3714.85	2827.39	3632.25	4191.49	5059.16	2350.82	1949.59	3044.16	2374.62	2132.22	8242.53	5781.3	3082.2	6566.41	3581.44	2646.42	7264.81	1387.85	2958.94	1056.54	2970.8	3721.83	3046.71	5559.51	1277.71	915.798	1429.17	2316.89	1245.64	4569.18	652.818	1776.05	1254.32
Control 16	6708.24	4355.14	8710.01	24917.2	16049.9	6057.42	2336.85	2912.78	4257.69	2324.33	1122.39	2884.98	6471.36	6037.33	11250.8	2174.87	1714.83	1197.13	4811.1	4748.26	2358.67	2032.59	1296.82	1028.31	3447.2	11999.7	9360.09	2115.55	1980.98	9062.68	1928.34	3326.06	5686.29	1799.26	2198.83	995.261	2124.27	2294.96	6141.23	3632.57	1032.26	2227.73	582.92	1747.31	1477.93	3753	625.328	1848.05	1015.66
Control 17	8929.97	5987.09	4762.71	30011.9	101.195	5990.26	865.188	3653.23	5514.44	3122.4	921.478	3855.92	3664.65	7189.84	591.13	3983.37	2292.66	733.593	7067.92	2779.98	4008.36	3426.96	1781.66	838.4	1972.05	106.213	207.052	2160.66	4434.66	10813.8	1838.85	4857.71	6818.69	3593.35	1222.74	1950.57	1182.49	3963.15	67.5931	21.5946	1852.64	2231.58	153.403	998.319	2460.41	31.2482	870.855	43.0217	460.127
Control 18	12153.3	14224.7	16870.5	2936.71	31937	5626.11	4763.8	9118.23	6796.05	5653.92	4117.58	6334.97	10259.5	7918.09	15169.1	847.155	4704.09	2443.29	5064.27	4020.77	4602.96	3438.05	4212.05	4796.52	5434.2	9231.8	11600	5923.11	2986.29	967.291	4043.45	2873.65	681.097	937.642	3538.14	658.058	4097.21	4419.3	8007.96	7210.21	1840.04	2285.23	1023.34	2816.93	924.203	6000.07	2025.73	2165.67	1391.25
Control 19	10557.8	2205.96	17716.4	3020.54	31985.5	6870.86	5480.53	7517.94	4077.76	3706.68	4573.95	5583.15	4923.98	7713.13	13758.2	2514.7	4119.72	2734.71	6061.95	5514.11	2230.62	3035.51	3228.25	4576.71	4283.04	4349.17	10883.9	4811.81	2585.34	934.175	4319.14	4155.64	697.761	1769.31	3621.18	1341.53	3468.2	3462.47	3037.56	7230.35	1632.37	130.765	1498.51	2801.36	1483.55	5999.56	1106.82	2228.71	1358.09
Control 20	11396.6	11222.1	12688.2	30767.5	21885.4	4594.96	5594.13	7434.79	4307.72	3950.34	3378.02	5905.76	3436.47	5540.97	9653.72	2761.94	3820.12	3196.67	3828.79	4041.72	5662.1	2151.84	1291.95	3792.02	2236.44	1746.53	7585.1	7747.15	1859.21	6629.29	3263.27	2827.75	7178.77	444.504	2690.03	1478.03	2136.78	5097.31	2038.68	4937.13	1147.68	839.525	1526.9	2100.57	1043.19	4176.7	1283.14	1814.83	1279.41
Control 21	7751.11	5050.01	9938.23	17174.1	19561.2	5736.7	3020.68	3121.42	4512.02	2479.54	732.484	3336.04	7432.61	6867.05	13852.2	1720.01	1955.7	1708.58	4407.51	5440.93	3276.28	2237.37	1507.98	1306.87	3948.64	14752.8	11514.6	1573.7	2184.78	6569.81	2584.71	3031.7	3953.8	1609.53	2477.66	780.515	2413.03	2915	7563.16	4459.26	1196.89	2052.47	596.155	1992.33	1599.95	4600.23	723.254	2397.31	1369.15
Control 22	11355.1	7592.55	6564.67	20594	104.097	6834.02	1464.35	4703.03	6625.18	3646.04	1980.28	6021.64	4997.17	4779.03	383.105	1560.32	2921.03	1250.46	4498.31	3753.91	4430.64	5196.78	2226.39	2362.5	2683.34	42.0202	167.643	1792.34	4830.85	7963.5	3033.34	3043.64	4758.01	1564.12	1661.27	743.946	1574.14	1616.74	57.4816	18.4451	2744.32	2571.59	384.658	1363.47	3594.04	18.1247	1108.79	22.5006	671.773
Control 23	10988.7	9138.5	18479.6	4043.32	37220.2	6020.67	5828.06	5566.12	7482.93	5726.29	3745.25	4085.61	11435.7	8793.13	17126.6	1765.93	3015.07	2880.54	4849.88	5781.37	4379.56	3712.02	2731.99	2610.14	6043.43	13886.1	13329.4	1794.83	3174.34	1240.53	4780.51	3057.44	939.006	1692.27	3442.25	1308.75	4470.9	2360.43	11166.3	8433.56	1968.12	2453.75	1294.22	3339.36	1646.16	7482.73	1332.08	2296.21	1597.75
Control 24	10582.5	50.0819	16488.1	8349.01	30350.2	6783.28	5619.22	6138.81	4340.71	3950.34	3948.2	5541.6	6097.97	7131.96	13220.7	36.5349	3399.31	2636.8	4035.58	4912.78	2913.76	2683.83	3270.08	3540.92	4860.64	5192.76	10155.3	6017.27	2263.59	2109.54	4071.52	2798.3	1897.61	1174.69	3148.66	794.477	3972.55	3968.71	4362.96	6833.31	1439.55	187.044	1449.48	2804.6	1362.69	5504.8	1226.49	1996.39	1362.92
Control 25	10033.3	12317	12172	29714.4	20695.2	4165.62	5261.68	6923.48	3601.04	3143.48	3305.54	5340.85	3452.94	5212.07	8948.85	2041.74	3809.05	3528.24	4761.94	3581	1811.77	2096.26	1975.21	3147.31	3045.84	2322.73	6966.27	1324.92	1817.16	6379.11	3228.61	3383.01	6983.96	1428.91	2529.8	1121.51	1736.67	3931.79	1942.28	4706.26	1127.75	91.9346	1441.39	1965.36	1005.93	3887.85	1529.18	1990.95	1175.19
Control 26	16550.1	10796.5	12451.2	20075.2	2555.37	11501.9	2668.6	6635.27	10673.2	6023.89	2500.21	7083.99	9501.21	8946.37	2434.15	2103.1	4194.4	2257.38	3328.32	7074.42	2683.07	9813.18	3195.94	3049.82	5129.48	2100.27	1930.44	2080.78	9122.86	8366.55	5684.36	2301.53	4688.26	2137.71	3142.42	964.897	3030.13	1986.63	1138.55	605.592	5187.38	4289.51	702.639	2555.23	6833.43	647.34	1571.48	33.465	1240.79
Control 27	5986.7	3712.53	6325.31	16030.5	69.5552	7363.82	1461.9	2397.17	5997.73	2810.24	6147.72	3261.62	4849.28	4616.59	302.16	1926.89	1463.7	1228.78	2837.35	3673.4	3270.66	5002.27	1095.09	1174	2621.56	88.3075	134.9	1926.88	4621.71	6295.42	3156.89	1932.63	3708.47	1634.25	1610.29	960.14	1525.12	1744.5	43.4453	3.4388	2662.97	2737.31	379.149	1303.02	3472	18.3101	524.259	55.2671	653.252
Control 28	12858.9	7.87112	16552.9	4769.83	32269	6321.37	4833.48	8372.55	6727.53	66.0971	4225.99	6402.02	10260.5	8059.92	15209.2	3139.19	4631.71	2480.97	5658.66	5985.13	2735.44	3554.89	4205.13	3890.17	5435.9	8766.07	10644.1	5644.22	3052.63	1451.63	3885.06	3488.15	1115.7	2289.67	3351.19	1830.73	3953.42	4411.53	9843.24	7334.38	1871.91	2571.34	849.785	3049.05	555.975	6173.25	2061.7	2213.91	1420.28
Control 29	12232	4598.65	17659.2	13301.1	31760.3	7529.4	4502.69	6753.15	4475.37	3750.77	3955.25	5092.38	4747.66	7708.45	14073.7	42.3244	3786.49	2240.51	5890.44	4942.22	2611.08	3128	3565.21	4186.39	5245.65	5262.92	11033.4	17900	2626.28	3166	3967.93	4053.95	3046.08	1774.72	3686.37	1324.05	4278.36	12131	5608.62	7170.95	1670.4	2828.34	1139.18	2983.6	373.854	6147.2	11.9779	2086.79	1209.08
Control 30	24650.7	20539.4	12600.1	32514.8	21052.3	5922.05	5509.16	15044.6	3194.85	2699.31	3452.65	8732.91	3371.98	5291.62	9297.84	3324.7	6021.16	3012.84	3697.56	3704.83	1384.09	2172.84	1416.11	7037.35	3499.03	1778.8	7198.41	9161.22	1857.95	7340.94	3431.51	2766.85	7831.91	405.223	2606.07	1783.7	1448.56	5888.37	2419.56	4790.41	1160.61	55.5697	1461.76	2028.65	1130.98	3970.1	2675.59	1792.24	1230.09
Control 31	16482.1	15843.2	21500.9	23997.9	37153.5	9368.62	8185.7	9252.08	5062.1	4155.68	5553.96	8801.1	5230.1	9034.64	15940.1	6397.95	5049.25	4358.21	8964.28	6431.48	745.057	3629.24	4086.24	5796.06	6105.34	4269.29	12703.7	2378.48	4204.48	5296.24	5761.24	5932.8	5570.68	4079.4	4273.79	3481.67	3543.03	3863.69	5314.66	8487.11	1954.21	1615.24	2187.33	3532.15	1917.42	7033.39	1552.21	2928.72	1910.26
Control 32	10973.4	13617.2	13287.2	24532.6	21549.2	3991.19	4514.09	7586.46	3661.85	3192.52	3533.75	5844.8	3736.85	5622.62	9859.19	2484.94	4153.44	2482.77	6356.26	3873.59	917.115	2352.05	2675.88	4594.6	3792.8	2323.94	7608.24	1801.74	2877.42	5372.87	3374.3	4334.12	5810.68	1643.28	2759.53	1348.67	1321.35	3068.25	2865.57	4929.17	1250.67	696.102	1157.21	2197.16	1143.48	4240.66	1539.5	1797.91	1094.28
Control 33	8282.68	5263.52	6974.81	14210.6	1675.57	10083.8	1169.18	3152.24	7317.43	3970.38	6633.43	4225.77	5396.99	5173.99	1645.64	1674.27	2086.1	972.588	2630.93	4087.63	3664.98	5287.53	1572.36	1750.58	2790.11	1389.5	1217.8	1110.49	4971.53	6004.02	2865.78	1679.81	3175.18	1821.45	1794.92	827.772	1716.62	2239.86	756.227	380.376	2825.02	3761.12	277.356	1437.03	3778.1	416.19	758.757	60.7629	597.603
Control 34	13493.6	3056.64	15968.2	20192.5	29519.4	9116.74	5423.93	7869.83	4442.26	3955.35	4052.13	7148.09	4656.83	6940.06	13013.7	2873.3	4384.32	2781.54	5896.39	5235.45	3903.44	2701.83	3421.27	3556.36	4717.89	4694.03	10251.6	1673.49	2330.56	4378.33	3999.7	4070.44	4665.22	2001.24	3325.12	1565.58	1453.35	2477.49	4619.02	6753.12	1464.4	151.234	1399.64	2695.4	1438.61	5686.1	16.4601	2049.52	1326.75
Control 35	12481	15501.2	11737	36813.7	19910.2	3182.23	4416.58	8301.4	4472.86	4160.83	3050.72	6443.11	2742.29	5056.29	8757.04	2220.47	4700.05	2589.38	1072.1	3565.64	1256.26	1974.84	1484.59	3854.78	3387.56	2108.42	6858.03	13942.9	2540.5	8297.33	3030.22	963.298	8775.22	1523.01	2405.34	1208.88	1544.67	9202.85	3293.24	4553.79	1060.92	798.754	1182.55	1934.14	1043.89	3787.47	979.235	1635.38	1046.36
Control 36	9615.01	6308.77	4977.02	23634	1705.3	6370.65	986.166	4330.69	5959.42	3421.28	4745.79	4162.39	3900.45	3774.45	1710.2	2005.69	2399.8	815.144	4414.64	2978.67	3378.38	3667.89	1851.4	2013.52	2097.62	1440.18	1306.49	861.713	3611.08	8936.84	2075.8	3052.15	5462.47	1649.57	1297.56	964.301	1243.64	2531.79	794.804	414.89	1959.46	2367	223.09	1025.65	2634.92	449.627	908.601	36.0628	503.744
Control 37	13638.5	11020.7	15494	26181.7	26510.7	7388.58	5708.65	9166.47	3582.16	2993.77	4239.4	7449.86	3056.08	6780.32	11844.3	3171.8	3708.37	3150.57	10166.3	4802.91	5029.36	2708.03	2642.78	19181.8	3826.72	3210.15	9381.62	1992	2378.58	5557.09	4244.02	7062.03	6096.11	532.851	3191.9	1723.7	1558.75	3510.1	3222.59	6050.73	1467.69	132.397	1536.76	2573.25	1321.07	4942.98	1027.83	2078.55	1360.04
Control 38	10945.9	11315.6	17890.8	28255.8	30697.4	9639.87	7208.01	6880.47	5314.72	4640.99	4713.67	5774.73	4425.05	7665.02	13288.6	1728.02	3862.03	3889.3	2587.3	5656.69	1316.78	3011.37	3758.36	3145.67	5161.24	4227.29	10456.7	3421.14	3799.51	5969.63	4861.1	1905.07	6617.33	1314.67	3269.35	951.943	2375.27	2278.87	5771.87	7058.51	1621.74	123.451	1906.24	2969.72	1567.84	5762.89	1472.16	2327.82	1671.82
Control 39	12123.7	6359.89	8635.01	18392.1	1701.06	9333.65	1582.58	3974.89	8585.46	4902.74	8676.46	4394.78	6588.97	6341.56	1688.86	2665.74	2503.15	1258.5	3042.97	5046.82	3064.93	6697.08	1872.15	2018.21	3589.71	1461.35	1252.03	1793.71	6200.77	7539.62	3540.85	2079.36	4255.26	2251.23	2202	1324.53	2148.07	816.127	776.641	402.792	3451.62	3502.92	359.728	1781.2	4711.54	452.365	934.901	40.2952	771.319
Control 40	10028.1	11925.7	13448.5	24406.1	21905	3846.88	5958.02	6317.18	3761.36	3163.6	3510.89	5239.09	2873.61	5580.6	9980.25	1784.5	3516.78	3878.55	2250.91	4167.31	1305.07	2264.77	2043.93	2888.05	3247.47	1948.64	7790.24	6808.67	2698.91	5198.1	3639.77	1563.19	5782.14	1269.6	2683.2	970.116	1321.38	4270.79	3071.14	5028.59	1212.33	959.479	1578.02	2167.52	1219.3	4313.3	1189.89	2182.84	1319.76
Control 41	35389.7	24230.4	5292.79	0.0427523	103.902	5558.41	4037.33	14807.2	6486.54	2335.86	3776.73	15056.3	4055.34	3843.6	449.147	2456.82	9278.42	101.897	1449.64	3034.53	550.304	2890.8	6966.34	7188.43	2171.33	97.8856	163.502	12324	2761.5	81.0716	29.8968	959.819	0.0446941	2119	1354.62	1185.59	1322.86	6990.26	66.1632	9.97366	1524.27	2044.64	1181.07	1084.51	2046.02	27.8846	3506.5	1204.35	1651.73
Control 42	10645.6	5280.77	4429.9	15272.7	1281.35	5902.44	996.457	3219.3	4278.88	2377.6	4224.87	3421.52	3467.65	3350.93	1446.01	1813.08	2013.72	849.565	4285.51	2637.34	3853.97	3321.25	1565.24	1687.02	1856.47	1043.45	998.268	1032.74	3242.27	5827.35	2206.95	2868.99	3510.96	1115.42	1167.73	552.871	1080.99	2874.4	581.9	293.357	1792.61	2031.66	262.035	925.885	2366.68	326.629	768.555	2.54467	492.269
Control 43	16276	8801.83	4573.09	0.629939	59.9725	8493.74	4211.44	5391.62	7058.96	4129.08	3354.97	7047.98	3622.64	3423.59	558.785	1698.79	3296.15	4011.46	5862.79	2703.41	378.371	2727.85	2583.51	2659.54	1954	83.2907	176.591	1255.83	2614.67	164.39	31.6223	3432.29	0.0563872	1488.56	1168.2	819.019	1112.66	6919.38	138.389	12.5721	1429.47	3167.96	1132.85	956.086	1979.67	9.72785	1292.65	15.0938	1657.64
Control 44	13532.6	17162.7	12526.5	30761.1	20311.4	4438.68	4992.32	12173	3558.84	3028.47	3444.77	7043.89	3476.43	5224.8	9242.86	2116.54	4914.16	2806.25	2960.7	3870.01	867	2142.04	1423.43	5640.86	3523.43	1829.63	7212.33	8838.12	1817.83	6787.49	3248.2	1988.98	7450.19	1468.94	2522.66	1162.16	835.187	5719.35	2405.72	4663.51	1142.77	812.844	1310.71	2055.44	982.187	4007.14	2023.02	1776.76	1133.72
Control 45	9459.81	6101.73	13198.3	27365	24600.8	4888.2	4208.93	4299.04	7727.99	2473.41	3849.76	4767.25	9946.63	9040.43	17228.3	1806.15	2354.54	2353.56	2890.75	7256.13	2056.43	2986.52	1766.07	1975.58	5253.59	18713.1	14612.6	2530.54	3897.63	10196.3	3760.36	1994.88	6301.32	1831.66	3338.71	895.277	3292.44	1817.03	9489.44	5636.71	1606.28	1739.87	1134.36	2632.29	2215.82	5851.5	866.274	3381.37	1819.34
[truncated: 916 more columns]
